# Supplementary material for: Ammonia Concentration in the Eluent Influences Fragmentation Pattern of Triacylglycerols in Mass Spectrometry Analysis
Source: Metabolites. 2022 May 18;12(5):452. doi: 10.3390/metabo12050452 (PMC9146042; doi:10.3390/metabo12050452)
Supplement: Supplementary file 1 [file metabolites-12-00452-s001.zip]

Archive with 1 entries (1 files):
- metabolites-1728504-supplementary.xlsx
