# Supplementary material for: Ammonia Concentration in the Eluent Influences Fragmentation Pattern of Triacylglycerols in Mass Spectrometry Analysis
Source: Metabolites. 2022 May 18;12(5):452. doi: 10.3390/metabo12050452 (PMC9146042; doi:10.3390/metabo12050452)
Supplement: Supplementary file 1 [file metabolites-12-00452-s001.zip › metabolites-1728504-supplementary.xlsx]

## Sheet: Original_data
Number	TG	Concentration	Method	Flow rate/run time	% NH4 32%	m/z [M+NH4+ACN]+	Ret time (min)	Area cromat EIC	H cromat EIC	m/z [M+NH4]+	Area cromat EIC	H cromat EIC	m/z [M+Na]+ F2	Area cromat EIC	H cromat EIC	m/z [M+NH4]+ F2	Area cromat EIC	H cromat EIC	m/z fragment 1	Acyl 1	Int MS prom fragment 1	m/z fragment 2	Acyl 2 > ratio a [M+NH4]	Int MS prom fragment 2	m/z fragment 3	Acyl 3	Int MS from fragment 3	[NH4OH] mM	[M+NH4+ACN]/[M+NH4] F1 Area	[M+Na]/[M+ACN+NH4] F1 Area	Acyl1 F2/[M+NH4+ACN] F1 Area	[M+Na] F2/[M+NH4] F1 Area	[M+NH4+ACN]+[M+NH4] F1 Area	Acyl2 F2/[M+NH4+ACN] F1 Area	Acyl1 F2/[M+NH4] F1 Area	Acyl2 F2/[M+NH4] F1 Area	acyl 2 H/acyl1 H
1	(17:0/18:1/17:0)	10 microg/mL	Grad_18min_01	0.4/18		919.846				878.818			883.774						591.536	C17:0		579.538	C18:1
	1,3-Heptadecanoin-2-Olein				0.1		6.79	18890.4	63800		22158.8	97500		6637.86	22200		14163.2	64900			74300			18100				9.13	0.852502	0.351388	3.93321	0.299559	41049.2	0.958158	3.35307	0.816832	0.243607
	ref. Larodan 34-1728				0.1		6.86	21328	72700		21306.8	95700		6749.51	23400		13343.4	63300			69900			18400				9.13	1.001	0.316463	3.27738	0.316778	42634.7	0.862716	3.28065	0.863576	0.263233
					0.1		6.88	21123.2	72300		21210.1	94100		6732.56	23400		13352.6	61900			64600			18100				9.13	0.995903	0.318728	3.05825	0.317423	42333.3	0.856878	3.04572	0.853368	0.280186
					0.2		7.11	25503.9	85600		24092.1	104000		10034.4	33200		19986.5	91900			71900			19900				18.26	1.0586	0.393447	2.81918	0.416503	49596	0.780273	2.98438	0.825998	0.276773
					0.2		7.41	25549.8	82400		25231.4	104000		13405.9	45400		23018.9	104000			75800			19900				18.26	1.01262	0.524697	2.96675	0.53132	50781.2	0.778871	3.0042	0.788701	0.262533
					0.2		7.42	25221.1	81800		23784.6	100000		12541.9	42700		21595.9	97800			74500			18300				18.26	1.0604	0.497276	2.95387	0.52731	49005.7	0.725583	3.13228	0.769406	0.245638
					0.3		7.76	30489.2	98400		21250.7	85200		12710.2	45200		20913.2	96000			61600			16000				27.39	1.43474	0.416874	2.02038	0.598105	51739.9	0.524775	2.89873	0.752916	0.25974
					0.3		8.01	27845.2	90000		21822.8	90100		13770.5	47300		22245.5	103000			64800			15500				27.39	1.27597	0.494538	2.32715	0.631013	49668	0.55665	2.96937	0.710265	0.239198
					0.3		7.79	28405.6	94400		20855.4	88000		12360.3	43000		20651.1	95400			64600			17100				27.39	1.36202	0.435138	2.2742	0.592668	49261	0.601995	3.09752	0.819931	0.264706
					0.6		7.79	44332.8	150000		15616.6	65900		5924.94	19900		13613.1	63000			46400			11300				54.78	2.83882	0.133647	1.04663	0.379399	59949.4	0.25489	2.97119	0.723588	0.243534
					0.6		7.82	48263.8	170000		10174.6	44600		10174.6	44600		4326.45	14900			32600			8890				54.78	4.74354	0.210813	0.675455	1	58438.4	0.184196	3.20405	0.873742	0.272699
					0.6		7.78	39916.1	148000		4762.78	21500		2089.46	7330		3471.72	16600			15000			4070				54.78	8.38084	0.0523463	0.375788	0.438706	44678.9	0.101964	3.14942	0.854543	0.271333
					0.6		7.79	48348	180000		4398.47	19900		2484.48	8520		3628.91	17800			14600			4220				54.78	10.992	0.0513875	0.301977	0.564851	52746.5	0.0872839	3.31934	0.959425	0.289041
					1.0		8.83	46673.8	168000		3496.91	13900		2400.7	7820		2942.06	13700			10400			2990				91.3	13.3471	0.0514358	0.222823	0.68652	50170.7	0.0640617	2.97405	0.855041	0.2875
					1.0		8.82	47044.3	168000		3356.07	13500		2412.75	8100		2781.58	13100			9430			2830				91.3	14.0177	0.0512867	0.200449	0.718921	50400.4	0.060156	2.80983	0.843248	0.300106
					1.0		8.82	45358.1	162000		2930.56	11600		2180.43	7000		2456.06	11300			8400			2100				91.3	15.4776	0.0480715	0.185193	0.744032	48288.6	0.0462982	2.86635	0.716587	0.25
2	(10:0/10:0/18:0)	10 microg/mL	Grad_18min_01	0.4/18		725.642				684.614			689.57						495.442	C10:0		383.316	C18:0
	1,2-Caprin-3-stearin				0.1		2.12	16979	113000		12587.2	73500		7365.61	50300		13276.5	105000			68700			39800				9.13	1.34891	0.433807	4.04617	0.585166	29566.2	2.34407	5.45792	3.16194	0.57933
	ref. Larodan 34-1000				0.1		2.17	11953.1	69700		18432	120000		8105.56	53500		14839.8	116000			75600			44300				9.13	0.648499	0.678111	6.32469	0.439754	30385.2	3.70614	4.10156	2.40342	0.585979
					0.1		2.14	12408	73000		18213	121000		7885.55	54000		14473	115000			82000			47500				9.13	0.681272	0.635521	6.60863	0.432962	30621	3.82817	4.50228	2.60803	0.579268
					0.2		2.12	18149.5	122000		13838.5	82000		7994.06	53100		14937.8	120000			77000			44900				18.26	1.31153	0.440456	4.24254	0.57767	31988	2.47389	5.56421	3.24458	0.583117
					0.2		2.21	16578.7	95600		21358.6	134000		12627.7	78400		19818.2	153000			91200			53700				18.26	0.776207	0.761683	5.50103	0.591224	37937.3	3.23909	4.26994	2.51421	0.588816
					0.2		2.26	16157.2	93200		20536.9	129000		12431.1	77800		19168.4	149000			88700			53100				18.26	0.786737	0.769387	5.48982	0.605305	36694.1	3.28647	4.31905	2.58559	0.598647
					0.3		2.26	19638.5	130000		17404.3	104000		11918.8	78000		18361.8	152000			87900			52200				27.39	1.12837	0.606907	4.47589	0.684817	37042.8	2.65804	5.05048	2.99926	0.593857
					0.3		2.36	17253.3	101000		22192.6	140000		15289.7	96200		20841.9	161000			97700			59200				27.39	0.777433	0.886191	5.66269	0.688954	39445.9	3.43123	4.40237	2.66755	0.605937
					0.3		2.31	17866.3	105000		20793.8	132000		13979	88400		19705.2	153000			94500			56800				27.39	0.859213	0.782424	5.28928	0.672269	38660.2	3.17916	4.54462	2.73158	0.601058
					0.6		2.34	27180.3	160000		17983.3	117000		7504.66	46600		16491.8	127000			73800			42500				54.78	1.51142	0.276107	2.71521	0.417312	45163.6	1.56363	4.1038	2.3633	0.575881
					0.6		2.33	31739	192000		12553.8	80000		5339.49	34300		10876.2	85700			53500			29900				54.78	2.52825	0.168231	1.68562	0.42533	44292.8	0.942058	4.26167	2.38176	0.558879
					0.6		2.33	28348.6	182000		6773.93	44600		2877.53	18200		5494.56	44200			27300			16700				54.78	4.18496	0.101505	0.963009	0.424795	35122.6	0.589094	4.03016	2.46533	0.611722
					0.6		2.31	26902.8	173000		5418.42	3640		2348.96	15700		4347.67	35000			22400			12500				54.78	4.96507	0.0873128	0.832627	0.433514	32321.2	0.464635	4.13405	2.30695	0.558036
					1.0		2.48	36173.6	238000		6686.22	44600		3605.95	23600		4356.69	35100			27400			16000				91.3	5.41017	0.0996845	0.757458	0.539311	42859.8	0.442311	4.09798	2.39298	0.583942
					1.0		2.48	35091.5	230000		6267.08	41200		3404.35	22000		4066.88	32700			25600			15600				91.3	5.59933	0.0970136	0.729522	0.543212	41358.6	0.444552	4.08484	2.4892	0.609375
					1.0		2.47	35231.8	234000		5931.22	40200		3233.89	21100		3838.57	31100			25000			15100				91.3	5.94006	0.091789	0.709586	0.545232	41163	0.42859	4.21498	2.54585	0.604
3	(18:1/14:0/18:1)	10 microg/mL	Grad_18min_01	0.4/18		889.798				848.77			853.726						549.489	C18:1		603.534	C14:0
	1,3-olein-2-myristin				0.1		4.36	16530.3	76900		9848.11	55400		5789.06	27300		10037.8	62200			73700			16300				9.13	1.67853	0.350209	4.45847	0.587835	26378.4	0.986067	7.48367	1.65514	0.221167
	ref. Larodan 34-1830				0.1		4.38	17951.3	82600		18621.1	102000		5975.45	28100		10014.1	61900			70400			19300				9.13	0.964031	0.332869	3.92171	0.320896	36572.5	1.07513	3.78065	1.03646	0.274148
					0.1		4.36	18180	84300		18500.7	102000		5979.39	28800		9989.91	59800			72100			19000				9.13	0.982669	0.328899	3.96589	0.323199	36680.7	1.0451	3.89716	1.02699	0.263523
					0.2		4.45	21859.8	100000		20248.9	108000		7743.83	37300		13340.1	80800			77500			20200				18.26	1.07956	0.35425	3.54532	0.382433	42108.7	0.92407	3.82737	0.997586	0.260645
					0.2		4.7	22587.1	98100		21746.1	112000		11505.5	53400		16757.3	96500			86700			21800				18.26	1.03867	0.509385	3.83848	0.529083	44333.2	0.965154	3.98692	1.00248	0.251442
					0.2		4.72	22292	102000		20641.6	109000		10936.9	51500		15858.7	92700			78600			18300				18.26	1.07996	0.490621	3.52593	0.529849	42933.6	0.820923	3.80785	0.88656	0.232824
					0.3		4.79	25835.6	114000		19486.4	101000		11359.6	54700		15840.5	94300			71600			15300				27.39	1.32583	0.439688	2.77137	0.582951	45322.1	0.592205	3.67435	0.785162	0.213687
					0.3		5.03	23499.9	101000		19192	97200		13540.1	63400		16673	97000			71700			15800				27.39	1.22446	0.576179	3.05108	0.70551	42691.8	0.672344	3.73594	0.823261	0.220363
					0.3		4.95	24830	110000		18590.2	97800		11713.2	55300		15677.8	92000			72800			16600				27.39	1.33566	0.471734	2.93193	0.630075	43420.2	0.668545	3.91605	0.892946	0.228022
					0.6		4.95	37373.1	167000		15452.7	81500		5822.57	27100		11463.5	66900			59700			13500				54.78	2.41855	0.155796	1.59741	0.376799	52825.8	0.361222	3.8634	0.873633	0.226131
					0.6		4.94	41164.9	187000		9936.29	53500		3959.91	18600		7034.78	42600			39600			8790				54.78	4.14288	0.0961963	0.961985	0.39853	51101.2	0.213532	3.98539	0.884636	0.22197
					0.6		4.94	38060.7	175000		4735.95	25600		2311.13	10700		3214.21	19300			18600			4150				54.78	8.03654	0.0607223	0.488694	0.487997	42796.6	0.109036	3.92741	0.876276	0.223118
					0.6		4.94	35211.9	165000		3728.41	20600		1743.09	8040		2325.75	13700			14000			3410				54.78	9.44423	0.0495028	0.397592	0.467516	38940.4	0.0968421	3.75495	0.914599	0.243571
					1.0		5.52	39795.3	186000		3528.22	18000		2481.91	11200		2394.44	13800			13100			2840				91.3	11.2792	0.0623668	0.329184	0.703445	43323.6	0.0713651	3.71292	0.804938	0.216794
					1.0		5.51	41189.5	194000		3316.77	17000		2464.25	11000		2235.91	13200			13500			3000				91.3	12.4186	0.0598272	0.327754	0.742967	44506.2	0.0728341	4.07022	0.904494	0.222222
					1.0		5.51	39932.8	189000		2984.93	15600		2292.92	10400		2033.32	11900			10700			2090				91.3	13.3781	0.0574195	0.26795	0.768165	42917.7	0.0523379	3.58467	0.700184	0.195327
4	(14:0/18:1/22:0)	10 microg/mL	Grad_18min_01	0.4/18		947.878				906.842			911.803						549.488	C22:0		607.567	C18:1		661.613	C14:0
	1-Myristin-2-Olein-3-Behenin				0.1		8.59	20120.1	60300		24320.9	94200		7370.78	22500		15603.4	65200			30100			17300			29400	9.13	0.827274	0.366339	1.49602	0.303063	44441	0.859837	1.23762	0.711321	0.574751
	ref. Larodan 34-3014				0.1		8.7	23368.6	67900		23415.6	91700		7814.38	23400		14776.7	61000			29400			17700			29400	9.13	0.99799	0.334397	1.2581	0.333725	46784.2	0.757427	1.25557	0.755905	0.602041
					0.1		8.66	23473.7	68700		23377.3	90200		7786.61	23300		14713.3	60300			29100			27300				9.13	1.00413	0.331716	1.23968	0.333085	46851	1.163	1.2448	1.1678	0.938144
					0.2		9.07	28617.7	84800		26093.2	101000		10823.3	32300		21523.5	87400			30900			18900			31200	18.26	1.09675	0.378203	1.07975	0.414794	54710.8	0.660431	1.18422	0.724327	0.61165
					0.2		9.47	27597.3	77100		25487.1	96500		13035.7	39000		22372.2	90500			30400			17400			27500	18.26	1.08279	0.472356	1.10156	0.511464	53084.4	0.630497	1.19276	0.682698	0.572368
					0.2		9.43	27112.8	76800		23695	90900		11757.3	36200		20843.5	85900			27700			16400			27200	18.26	1.14424	0.433645	1.02166	0.496194	50807.8	0.604881	1.16902	0.692129	0.592058
					0.3		9.94	33058.9	96400		20047.3	77900		12227	38500		19899.2	84900			23500			14300			22100	27.39	1.64905	0.369854	0.710853	0.609906	53106.2	0.432561	1.17223	0.713314	0.608511
					0.3		10.15	30363.3	86700		21283.5	82000		13191.2	41100		21147.8	88000			26200			14100			24500	27.39	1.42661	0.434444	0.862883	0.619783	51646.8	0.464376	1.231	0.662484	0.538168
					0.3		10.01	31786.5	92900		20733.3	81000		12039.5	37700		19827.8	82900			24900			14300			24100	27.39	1.53311	0.37876	0.783352	0.580681	52519.8	0.449877	1.20096	0.68971	0.574297
					0.6		9.96	49423.7	147000		15176.9	59100		5435.03	16000		12554.2	52400			17600			9590			16600	54.78	3.2565	0.109968	0.356105	0.358112	64600.6	0.194037	1.15966	0.631881	0.544886
					0.6		9.95	52308.7	164000		9839.83	40400		3767.84	11300		7920.49	33900			12800			6880			11100	54.78	5.31601	0.0720309	0.244701	0.382917	62148.5	0.131527	1.30084	0.699199	0.5375
					0.6		9.89	44271	141000		4690.54	19400		2010.31	6230		3535.37	15000			7010			3430			6010	54.78	9.43835	0.0454092	0.158343	0.428588	48961.5	0.0774774	1.4945	0.731259	0.489301
					0.6		9.92	42846.4	140000		3866.67	16400		1668.55	5140		2681.77	11300			5180			3150			5180	54.78	11.0809	0.0389426	0.120897	0.431521	46713	0.0735185	1.33965	0.814654	0.608108
					1.0		11.27	49446.8	157000		2825.06	10600		2151.59	6430		2462.37	10600			3620			2340			2920	91.3	17.5029	0.0435132	0.07321	0.761609	52271.9	0.0473236	1.28139	0.828301	0.646409
					1.0		11.24	49298.2	155000		2653.52	9600		2096.72	6030		2298.01	9640			3460			1920			3150	91.3	18.5784	0.0425313	0.0701851	0.790166	51951.8	0.0389466	1.30393	0.723567	0.554913
					1.0		11.25	49139	157000		2429.93	8900		1987.28	6030		2095.51	8950			2860			1830			2930	91.3	20.2224	0.040442	0.0582023	0.817834	51568.9	0.0372413	1.17699	0.753108	0.63986
5	(17:0/17:0/17:0)	10 microg/mL	Grad_18min_01	0.4/18		907.843				866.817			871.772						579.535	C17:0 total
	Triheptadecanoin				0.1																							9.13
	ref. Larodan 33-1700				0.1		7.85	5695.55	25100		3022.01	14500		1989.19	8390		1140.51	6560			14400							9.13	1.88469	0.349253	2.52829	0.658234	8717.56	0	4.76504	0	0
					0.1		7.83	5862.66	54600		3139.61	14900		1974.48	8270		1202.41	6980			16000							9.13	1.86732	0.336789	2.72914	0.628893	9002.27	0	5.09617	0	0
					0.2		8.15	6576.81	27800		3271.47	14900		2653.78	10900		1342.06	7600			15900							18.26	2.01035	0.403506	2.41759	0.811189	9848.28	0	4.8602	0	0
					0.2		8.47	6540.46	26300		3339.35	14800		3290.68	12800		1520.29	7770			16300							18.26	1.9586	0.503127	2.49218	0.985425	9879.81	0	4.88119	0	0
					0.2		8.52	6612.37	26800		3082.31	13100		2960.91	12100		1357.25	7240			15400							18.26	2.14526	0.447783	2.32897	0.960614	9694.68	0	4.99625	0	0
					0.3		8.93	7390.17	40900		2568.05	10700		2617.09	10100		1072.35	5230			12700							27.39	2.87774	0.354131	1.7185	1.0191	9958.22	0	4.94539	0	0
					0.3		9.11	6719.66	26500		2583.93	11100		2834.79	11300		1171.97	6090			12300							27.39	2.60056	0.421865	1.83045	1.09708	9303.59	0	4.76019	0	0
					0.3		8.96	7031.71	28000		2414.89	10600		2603.83	10400		1094.07	5910			12200							27.39	2.91181	0.370298	1.735	1.07824	9446.6	0	5.05199	0	0
					0.6		8.94	13001.3	50900		2669.02	11100		1856.74	6910		1260.57	6530			11700							54.78	4.87117	0.142812	0.899913	0.695664	15670.3	0	4.38363	0	0
					0.6		8.95	12771.5	51500		1634.49	6730		1230.07	4610		734.15	3890			7620							54.78	7.81377	0.0963134	0.59664	0.752571	14406	0	4.662	0	0
					0.6		8.87	11599.5	46500		871.84	3800		802.75	3240		381.18	2090			4050							54.78	13.3047	0.0692053	0.349152	0.920754	12471.4	0	4.64535	0	0
					0.6		8.9	9599.98	40200		655.24	2870		624.63	2300		282.05	1630			3560							54.78	14.6511	0.0650658	0.370834	0.953284	10255.2	0	5.43312	0	0
					1.0		10.06	9615.76	39400		567.12	2270		607.43	2290		199.05	1050			2660							91.3	16.9554	0.0631703	0.276629	1.07108	10182.9	0	4.69037	0	0
					1.0		10.04	9704.91	39900		516.93	2230		546.41	2190		166.46	930			2740							91.3	18.7741	0.0563024	0.282331	1.05703	10221.8	0	5.30052	0	0
					1.0		10.06	9465.27	38700		488.56	2030		531.06	2060		150.55	826			2400							91.3	19.3738	0.0561062	0.253559	1.08699	9953.83	0	4.9124	0	0

## Sheet: Figures
Number	TG	Concentration	Method													TAG									TAG
1	(17:0/18:1/17:0)	10 microg/mL	Grad_18min_01													(17:0/18:1/17:0)									(17:0/18:1/17:0)
	1,3-Heptadecanoin-2-Olein															Red squares: C18:1									Red squares: C18:1
	ref. Larodan 34-1728															Blue diamonds: C17:0									Blue diamonds: C17:0
																(10:0/10:0/18:0)									(10:0/10:0/18:0)
																Red squares: C18:0									Red squares: C18:0
																Blue diamonds: C10:0									Blue diamonds: C10:0
2	(10:0/10:0/18:0)	10 microg/mL	Grad_18min_01
	1,2-Caprin-3-stearin
	ref. Larodan 34-1000
																(18:1/14:0/18:1)									(18:1/14:0/18:1)
																Red squares: C14:0									Red squares: C14:0
																Blue diamonds: C18:1									Blue diamonds: C18:1
3	(18:1/14:0/18:1)	10 microg/mL	Grad_18min_01
	1,3-olein-2-myristin
	ref. Larodan 34-1830
																(14:0/18:1/22:0)									(14:0/18:1/22:0)
																Red squares: C18:1									Red squares: C18:1
																Blue diamonds: C22:0									Blue diamonds: C22:0
																Green triangles: C14:0									Green triangles: C14:0
																(17:0/17:0/17:0)									(17:0/17:0/17:0)
																Blue diamonds: C17:0									Blue diamonds: C17:0 at sn-2
4	(14:0/18:1/22:0)	10 microg/mL	Grad_18min_01																						Green triangles: C17:0 at sn1- and sn-3
	1-Myristin-2-Olein-3-Behenin																								Red squares: measured C17:0 height
	ref. Larodan 34-3014
																									Fragment peak heights were
																									calculated according to linear
																									equations deduced for every
																									sn position
5	(17:0/17:0/17:0)	10 microg/mL	Grad_18min_01
	Triheptadecanoin
	ref. Larodan 33-1700

## Sheet: STD_fragmentation_example
m/z [M+NH4+ACN]+	m/z [M+NH4]+	Rt (min) 0.1%	Rt (min) 0.6%	Elemental comp [M+NH4+ACN]	Observaciones	Compound		Fragment sn-1 m/z	Fragment sn-2 m/z	Fragment sn-3 m/z	Peak area F1 [M+NH4+ACN]+	Peak area F1 [M+NH4]+	H mass spec F1 [M+NH4+ACN]+	H mass spec F1 [M+NH4]+		H sn-1	H sn-2	H sn-3
941.829	900.808		6.08	C59H109N2O6	TAG(54:4)	(18:2/18:0/18:2)
889.798	848.77		5.89	C55H105N2O6	TAG(50:4)	(18:1/14:0/18:1)
Fragments	E.C.	Ret time (min)	MS Peak intensity	C No	H No	O No	TAG(54:4)	C No	H No	O No	Fatty acyl	Potential TAG		Expected fragment height		Contribution to every fragment		Sum of contributions to intensity
							MS Peak height F1 [M+NH4]+	57	102	6				sn-1/sn-3	sn-2	From sn-1/sn-3	From sn-2	sn-1/sn-3	sn-2
549.49	C35H65	5.89	6190	35	65	4	15800	22	37	2	C22:3	22:3/-/-		5830.2	2970.4
599.5	C39H67	6.12	2670	39	67	4	15800	18	35	2	C18:0	18:2/18:0/18:2		5830.2	2970.4	5830.2	2970.4
603.53	C39H71	5.89 - 5.94	11000	39	71	4	15800	18	31	2	C18:2	18:2/18:2/18:0	18:2/18:0/18:2	5830.2	2970.4	5830.2	2970.4	11660.4
Fragments	E.C.		MS Peak intensity	C No	H No	O No	TAG(50:4)	C No	H No	O No	Fatty acyl	Potential TAG		Expected fragment height		Difference with measured height
							MS Peak height F1 [M+NH4]+	53	98	6				sn-1/sn-3	sn-2	sn-1/sn-3	sn-2
549.49	C35H65	5.89	6190	35	65	4	3700	18	33	2	C18:1	18:1/18:1/14:0	18:1/14:0/18:1	1365.3	695.6	1365.3	695.6	2730.6
599.5	C39H67	6.12	2670	39	67	4	3700	14	31	2	C18:2	18:2/14:0/-		1365.3	695.6	1365.3
603.53	C39H71	5.89 - 5.94	11000	39	71	4	3700	14	27	2	C14:0	18:1/18:1/14:0	18:1/14:0/18:1	1365.3	695.6	1365.3	695.6

## Sheet: peaks_ovine_plasma
m/z [M+NH4+ACN]+	m/z [M+NH4]+	Rt (min) 0.1%	Rt (min) 0.6%	Elemental comp [M+NH4+ACN]	Observaciones	Compound
496.341		0.696	0.73	C24H51NO7P	NO TAG	LPC(16:0)
520.339		0.69	0.73	C26H51NO7P	NO TAG	LPC(18:2)
522.354		0.73	0.73	C26H53NO7P	NO TAG	LPC(18:1)
542.321		0.68		C28H49NO7P	NO TAG	LPC(20:5)
544.338		0.68		C28H51NO7P	NO TAG	LPC(20:4)
554.393		0.73	0.73	C27H56NO10	NO TAG	?
578.394		0.79		C29H56NO10/C33H57NO5P	NO TAG	?
580.407		0.73	0.73	C29H58NO10	NO TAG	?
602.394				C31H56NO10	NO TAG	?
695.358				C43H51O8/C31H55N2O15	NO TAG	Oxidized Cholesterol derivative [M+NH4]?
444.381		0.79		C29H50NO2	NO TAG	Oxidized Cholesterol derivative [M+NH4]?
518.321				C26H49NO7P	NO TAG	LPC(18:3)
524.371		0.78		C26H55NO7P	NO TAG	LPC(18:0)
546.354		0.81		C28H53NO7P	NO TAG	LPC(20:3)
582.424		0.79		C29H60NO10	NO TAG	?
782.57		0.94		C44H81NO8P	NO TAG	PC(16:0/20:4)
730.539		0.91		C40H77NO8P	NO TAG	PC(32:2)
756.552		0.91		C42H79NO8P	NO TAG	PC(34:3)
806.57		0.9		C46H81NO8P	NO TAG	PC(38:6)
808.568		0.94		C46H83NO8P	NO TAG	PC(38:5)
814.608		0.91		C49H85NO6P?	NO TAG	?
840.623		0.94	1.02	C51H87NO6P/C44H92NO9P2?	NO TAG	?
864.621		0.9		C46H92NO9P2?	NO TAG	?
866.637		0.93	1.02	C46H94NO9P2?	NO TAG	?
758.57		1	1.08	C42H81NO8P	NO TAG	PC(34:2)
784.585		0.97		C44H83NO8P	NO TAG	PC(36:3)
816.623		0.98	1.09	C42H92NO9P2/C49H87NO6P	NO TAG	?
842.638		0.97	1.07	C44H94NO9P2	NO TAG	?
866.639		0.94		C46H94NO9P2	NO TAG	?
760.587		1.13		C42H83NO8P	NO TAG	PC(34:1)
786.603		1.15	1.26	C44H85NO8P	NO TAG	PC(36:2)
818.641		1.13		C49H89NO6P?	NO TAG	?
844.657		1.16	1.26	C44H96NO9P2?	NO TAG	?
721.507		1.23		C44H70N2O4P?	NO TAG	?
788.616		1.27	1.38	C44H87NO8P	NO TAG	PC(36:1)
846.67		1.28	1.39	C51H93NO6P?	NO TAG	?
669.578	628.551	1.54		C39H77N2O6	TAG(34:0)
787.668		1.55		C45H92N2O6P	SM(d40:1)	(d18:1/22:0)
809.653		1.6		C47H90N2O6P	SM(d42:3)
813.683		1.53	1.76	C47H94N2O6P	SM(d42:2)	(d18:1/24:1)
835.667		1.54		C49H92N2O6P	SM(d44:5)
845.72		1.59	1.78	C48H97N2O9?	Oxidized TAG?
871.739		1.57	1.74	C50H99N2O9/C55H99O7?	Oxidized TAG?	(52:4)
697.609	656.583	1.76	2.03	C41H81N2O6	TAG(36:0)	(12:0/12:0/12:0)
723.623	682.589	1.76	2.06	C43H83N2O6	TAG(38:1)	(12:0/12:0/14:1)
749.639	708.616	1.78	2.03	C45H85N2O6	TAG(40:2)	(12:0/14:1/14:1)
775.66	734.607	1.78		C47H87N2O6	TAG(42:3)	(14:1/14:1/14:1)? Too low
801.684		1.68		C46H94N2O6P?	NO TAG	?
815.702		1.55/1.82		C47H96N2O6P	SM(d42:1)	(d18:1/24:0)
823.711	782.684	1.72		C49H95N2O7	Oxidized TAG?	TAG(44:1)
849.73		1.76		C51H97N2O7	Oxidized TAG?	TAG(46:2)
859.739		1.67/2.89		C49H99N2O9	Oxidized TAG?
873.752		1.56/1.83	1.76/2.14		NO TAG	?
875.745		1.56/1.84			NO TAG	?
837.682		1.85		C49H94N2O6P	SM(d44:4)
829.715		1.93/4.38/5.42		C48H98N2O6P	SM(d43:1)
851.7		1.94/3.50		C50H96N2O6P	SM(d45:3)
877.757		1.95		C53H101N2O7	Oxidized TAG?	TAG(48:2) (16:0/16:1/16:1)
725.64	684.614	2.09	2.44	C43H85N2O6	TAG(38:1)	(12:0/12:0/14:0)
741.601		2.08		C42H81N2O8	Oxidized TAG?
751.657	710.626	2.06	2.43	C45H87N2O6	TAG(40:1)	(12:0/12:0/16:1)
777.672	736.645	2.06	2.45	C47H89N2O6	TAG(42:2)	(14:1/16:1/12:0)/(14:1/14:1/14:0)
803.688	762.65	2.11	2.45	C49H91N2O6	TAG(44:3)	(14:1/14:1/16:1)
757.649		2.22		C47H85N2O5	DG(42:5)?
753.671	712.643	2.48	2.93	C45H89N2O6	TAG(40:0)	(12:0/12:0/16:0)
779.688	712.644	2.42	2.93	C47H91N2O6	TAG(42:1)	(14:1/16:1/12:0)
805.704	764.679	2.44	2.95	C49H93N2O6	TAG(44:2)	(14:1/16:1/14:0)/(14:1/16:0/14:1)
831.72	790.695	2.48	2.96	C51H95N2O6	TAG(46:3)	(18:1/12:0/16:2)
857.736	816.705	2.49	2.97	C53H97N2O6	TAG(48:4)	(18:2/18:2/12:0)
781.702	740.675	2.98	3.63	C47H93N2O6	TAG(42:0)	(16:0/14:0/12:0)/(18:0/12:0/12:0)/(14:0/14:0/14:0)
807.718	766.691	2.91	3.55	C49H95N2O6	TAG(44:1)	16:1/14:0/14:0
833.735	792.709	2.93	3.61	C51H97N2O6	TAG(46:2)	(16:1/12:0/18:1)
859.749	818.72	2.89	3.58	C53H99N2O6	TAG(48:3)	(18:1/12:0/18:2)
885.767	844.736	3.06/3.25	3.66	C55H101N2O6	TAG(50:4)	(14:1/16:1/20:2)/(16:2/14:0/20:2)
741.655	700.63	3.43	4.29	C44H89N2O4S?	NO es TAG?	?
809.733	768.707	3.62		C49H97N2O6	TAG(44:0)	(16:0/14:0/14:0)
835.75	794.723	3.53	4.41	C51H99N2O6	TAG(46:1)	18:1/16:0/12:0
861.765	820.737	3.46	4.36	C53H101N2O6	TAG(48:2)	18:1/12:0/18:1
887.779	846.752	3.5	4.41	C55H103N2O6	TAG(50:3)	18:1/16:1/16:1
913.796	872.768	3.64	4.56	C57H105N2O6	TAG(52:4)	16:1/18:1/18:2
939.811	898.782	3.88	4.51/5.01	C59H107N2O6	TAG(54:5)	18:2/18:2/18:1
965.827	924.795		4.95	C61H109N2O6	TAG(56:6)	(20:4/18:1/18:1)
837.764	796.737	4.44	5.62	C51H101N2O6	TAG(46:0)	16:0/14:0/16:0
863.78	822.753	4.33	5.52	C53H103N2O6	TAG(48:1)	16:0/18:1/14:0 <> 18:1/16:0/14:0
889.796	848.77	4.27	5.41	C55H105N2O6	TAG(50:2)	18:1/16:0/16:1
915.811	874.784	4.27	5.52	C57H107N2O6	TAG(52:3)	18:1/16:1/18:1
941.826	900.799	4.19	5.44	C59H109N2O6	TAG(54:4)	18:1/18:2/18:1
967.847	926.821	4.56	5.86	C61H111N2O6	TAG(56:5)	(20:2/18:2/18:1)
993.867	952.794	4.53	5.83	C63H113N2O6	TAG(58:4)	(20:2/20:1/18:1)
891.811	850.784	5.35	6.92	C55H107N2O6	TAG(50:1)	18:1/16:0/16:0
917.828	876.801	5.19	6.81	C57H109N2O6	TAG(52:2)	18:1/18:1/16:0
943.843	902.816	5.11	6.69	C59H111N2O6	TAG(54:3)	18:1/18:1/18:1
969.851	928.823	5.11	6.81	C61H113N2O6	TAG(56:4)	20:2/18:1/18:1
865.793	824.778	5.47	7.05	C53H105N2O6	TAG(48:0)	(18:0/16:0/14:0)/(14:0/20:0/14:0)
905.824	864.803	5.93	7.67	C56H109N2O6	TAG(51:1)	(18:1/17:0/16:0)
931.842	890.801	5.84	7.66	C58H111N2O6	TAG(53:2)	(18:1/17:0/18:1)
957.86	916.835	5.73	7.67	C60H113N2O6	TAG(55:3)	(19:1/17:1/19:1)
893.83	878.817	6.78	8.86	C55H109N2O6	TAG(50:0)	16:0/18:0/16:0
919.847	878.817	6.61	8.71	C57H111N2O6	TAG(52:1)	18:1/18:0/16:0
945.862	904.836	6.55	8.57	C59H113N2O6	TAG(54:2)	18:1/18:0/18:1
971.873	930.846	6.49		C61H109N2O6	TAG(56:3)	20:1/18:1/18:1
903.85		7.51		C57H111N2O5?
907.842	866.808	7.48		C56H111N2O6	TAG(51:0)	(17:0/17:0/17:0)
933.863	892.833	7.38	9.78	C58H113N2O6	TAG(53:1)	(18:1/17:0/18:0)
959.874	918.86	7.25	9.58	C60H115N2O6	TAG(55:2)	(18:1/18:0/19:1)
877.835				C55H109N2O5?
973.889	932.861	8.02	10.65	C61H117N2O6	TAG(56:2)	(18:1/18:0/20:1)
947.875	906.84	8.19	10.85	C59H115N2O6	TAG(54:1)	(18:1/18:0/18:0)/(20:1/16:0/18:0)
921.861	880.832	8.42	11.04	C57H113N2O6	TAG(52:0)	(18:0/18:0/16:0)

## Sheet: TAGs_ovine_plasma
m/z [M+NH4+ACN]+	m/z [M+NH4]+	Rt (min) 0.1%	Rt (min) 0.6%	Elemental comp [M+NH4+ACN]	TAG	Acyl chains
697.609	656.583	1.76	2.03	C41H81N2O6	TAG(36:0)	(12:0/12:0/12:0)
723.623	682.589	1.76	2.06	C43H83N2O6	TAG(38:1)	(12:0/12:0/14:1)
749.639	708.616	1.78	2.03	C45H85N2O6	TAG(40:2)	(12:0/14:1/14:1)
775.66	734.607	1.78		C47H87N2O6	TAG(42:3)	(14:1/14:1/14:1)? Too low
823.711	782.684	1.72		C49H95N2O7	Oxidized TAG?	TAG(44:1)
849.73		1.76		C51H97N2O7	Oxidized TAG?	TAG(46:2)
877.757		1.95		C53H101N2O7	Oxidized TAG?	TAG(48:2) (16:0/16:1/16:1)
725.64	684.614	2.09	2.44	C43H85N2O6	TAG(38:1)	(12:0/12:0/14:0)
751.657	710.626	2.06	2.43	C45H87N2O6	TAG(40:1)	(12:0/12:0/16:1)
777.672	736.645	2.06	2.45	C47H89N2O6	TAG(42:2)	(14:1/16:1/12:0)/(14:1/14:1/14:0)
803.688	762.65	2.11	2.45	C49H91N2O6	TAG(44:3)	(14:1/14:1/16:1)
753.671	712.643	2.48	2.93	C45H89N2O6	TAG(40:0)	(12:0/12:0/16:0)
779.688	712.644	2.42	2.93	C47H91N2O6	TAG(42:1)	(14:1/16:1/12:0)
805.704	764.679	2.44	2.95	C49H93N2O6	TAG(44:2)	(14:1/16:1/14:0)/(14:1/16:0/14:1)
831.72	790.695	2.48	2.96	C51H95N2O6	TAG(46:3)	(18:1/12:0/16:2)
857.736	816.705	2.49	2.97	C53H97N2O6	TAG(48:4)	(18:2/18:2/12:0)
781.702	740.675	2.98	3.63	C47H93N2O6	TAG(42:0)	(16:0/14:0/12:0)/(18:0/12:0/12:0)/(14:0/14:0/14:0)
807.718	766.691	2.91	3.55	C49H95N2O6	TAG(44:1)	16:1/14:0/14:0
833.735	792.709	2.93	3.61	C51H97N2O6	TAG(46:2)	(16:1/12:0/18:1)
859.749	818.72	2.89	3.58	C53H99N2O6	TAG(48:3)	(18:1/12:0/18:2)
885.767	844.736	3.06/3.25	3.66	C55H101N2O6	TAG(50:4)	(14:1/16:1/20:2)/(16:2/14:0/20:2)
809.733	768.707	3.62		C49H97N2O6	TAG(44:0)	(16:0/14:0/14:0)
835.75	794.723	3.53	4.41	C51H99N2O6	TAG(46:1)	18:1/16:0/12:0
861.765	820.737	3.46	4.36	C53H101N2O6	TAG(48:2)	18:1/12:0/18:1
887.779	846.752	3.5	4.41	C55H103N2O6	TAG(50:3)	18:1/16:1/16:1
913.796	872.768	3.64	4.56	C57H105N2O6	TAG(52:4)	16:1/18:1/18:2
939.811	898.782	3.88	4.51/5.01	C59H107N2O6	TAG(54:5)	18:2/18:2/18:1
965.827	924.795		4.95	C61H109N2O6	TAG(56:6)	(20:4/18:1/18:1)
837.764	796.737	4.44	5.62	C51H101N2O6	TAG(46:0)	16:0/14:0/16:0
863.78	822.753	4.33	5.52	C53H103N2O6	TAG(48:1)	16:0/18:1/14:0 <> 18:1/16:0/14:0
889.796	848.77	4.27	5.41	C55H105N2O6	TAG(50:2)	18:1/16:0/16:1
915.811	874.784	4.27	5.52	C57H107N2O6	TAG(52:3)	18:1/16:1/18:1
941.826	900.799	4.19	5.44	C59H109N2O6	TAG(54:4)	18:1/18:2/18:1
967.847	926.821	4.56	5.86	C61H111N2O6	TAG(56:5)	(20:2/18:2/18:1)
993.867	952.794	4.53	5.83	C63H113N2O6	TAG(58:4)	(20:2/20:1/18:1)
891.811	850.784	5.35	6.92	C55H107N2O6	TAG(50:1)	18:1/16:0/16:0
917.828	876.801	5.19	6.81	C57H109N2O6	TAG(52:2)	18:1/18:1/16:0
943.843	902.816	5.11	6.69	C59H111N2O6	TAG(54:3)	18:1/18:1/18:1
969.851	928.823	5.11	6.81	C61H113N2O6	TAG(56:4)	20:2/18:1/18:1
865.793	824.778	5.47	7.05	C53H105N2O6	TAG(48:0)	(18:0/16:0/14:0)/(14:0/20:0/14:0)
905.824	864.803	5.93	7.67	C56H109N2O6	TAG(51:1)	(18:1/17:0/16:0)
931.842	890.801	5.84	7.66	C58H111N2O6	TAG(53:2)	(18:1/17:0/18:1)
957.86	916.835	5.73	7.67	C60H113N2O6	TAG(55:3)	(19:1/17:1/19:1)
893.83	878.817	6.78	8.86	C55H109N2O6	TAG(50:0)	16:0/18:0/16:0
919.847	878.817	6.61	8.71	C57H111N2O6	TAG(52:1)	18:1/18:0/16:0
945.862	904.836	6.55	8.57	C59H113N2O6	TAG(54:2)	18:1/18:0/18:1
971.873	930.846	6.49		C61H109N2O6	TAG(56:3)	20:1/18:1/18:1
907.842	866.808	7.48		C56H111N2O6	TAG(51:0)	(17:0/17:0/17:0)
933.863	892.833	7.38	9.78	C58H113N2O6	TAG(53:1)	(18:1/17:0/18:0)
959.874	918.86	7.25	9.58	C60H115N2O6	TAG(55:2)	(18:1/18:0/19:1)
973.889	932.861	8.02	10.65	C61H117N2O6	TAG(56:2)	(18:1/18:0/20:1)
947.875	906.84	8.19	10.85	C59H115N2O6	TAG(54:1)	(18:1/18:0/18:0)/(20:1/16:0/18:0)
921.861	880.832	8.42	11.04	C57H113N2O6	TAG(52:0)	(18:0/18:0/16:0)

## Sheet: 835_group
m/z [M+NH4+ACN]+	m/z [M+NH4]+	Rt (min) 0.1%	Rt (min) 0.6%	Elemental comp [M+NH4+ACN]	Observaciones	Compound
835.75	794.723	3.53	4.41	C51H99N2O6	TAG(46:1)	18:1/16:0/12:0
861.765	820.737	3.46	4.36	C53H101N2O6	TAG(48:2)	18:1/12:0/18:1
887.779	846.752	3.5	4.41	C55H103N2O6	TAG(50:3)	18:1/16:1/16:1
913.796	872.768	3.64	4.56	C57H105N2O6	TAG(52:4)	16:1/18:1/18:2
939.811	898.782	3.88	4.51/5.01	C59H107N2O6	TAG(54:5)	18:2/18:2/18:1
Fragments	E.C.	MS Peak intensity	Ret time (min) 0.1%	Ret time (min) 0.6%	C No	H No	O No	TAG(46:1)	C No	H No	O No	Fatty acyl	Potential TAG		Fragments	MS Peak intensity	Expected fragment height		Sum of contributions to intensity		Sum of contributions to intensity
								MS Peak height F1 [M+NH4]+	49	92	6		TAG(46:1)				sn-1/sn-3	sn-2	sn-1/sn-3	sn-2	sn-1/sn-3	sn-2	Total
495.44	C31H59	14200	3.59	3.61	31	59	4	25900	18	33	2	C18:1	18:1/16:0/12:0	18:1/14:0/14:0	495.44	14200	9557.1	4869.2	9557.1		9557.1
521.46	C33H61	13300	3.48	3.53	33	61	4	25900	16	31	2	C16:0	16:0/16:0/14:1	18:1/16:0/12:0	521.46	13300	9557.1	4869.2		4869.2		4869.2
547.47	C35H63	1470	3.54	3.59	35	63	4	25900	14	29	2	C14:0	14:0/18:1/14:0		547.47	1470	9557.1	4869.2	>>> 1470	>>> 1470
549.49	C35H65	2400	3.5	3.54	35	65	4	25900	14	27	2	C14:1	16:0/16:0/14:1		549.49	2400	9557.1	4869.2	>>> 2400	>>> 2400
551.5	C35H67	2800	3.62	3.68	35	67	4	25900	14	25	2	C14:2	Not feasible: > 1 d.b.		551.5	2800	9557.1	4869.2	>>> 2800	>>> 2800
573.49	C37H65	591	3.64	3.63	37	65	4	25900	12	27	2	> 23			573.49	591	9557.1	4869.2	>>> 591	>>> 591
575.5	C37H67	2270	3.53	3.55	37	67	4	25900	12	25	2	>23			575.5	2270	9557.1	4869.2	>>> 2270	>>> 2270
577.52	C37H69	8030	3.56	3.62	37	69	4	25900	12	23	2	C12:0	18:1/16:0/12:0		577.52	8030	9557.1	4869.2	> 8030		9557.1
599.5	C39H67	907	3.49	3.69	39	67	4	25900	10	25	2	>19			599.5	907	9557.1	4869.2	>>> 907	>>> 907
601.52	C39H69	2040	3.5	3.56	39	69	4	25900	10	23	2	>19			601.52	2040	9557.1	4869.2	>>> 2040	>>> 2040
603.53	C39H71	3140	3.49	3.6	39	71	4	25900	10	21	2	>19			603.53	3140	9557.1	4869.2	>>> 3140	> 3140
523.47	C33H63	1260	4.53	3.62	33	63	4	25900	16	29	2	C16:1	16:1/16:0/14:0		523.47	1260
Fragments	E.C.	MS Peak intensity			C No	H No	O No	TAG(48:2)	C No	H No	O No	Fatty acyl	Potential TAG		Fragments	MS Peak intensity	Expected fragment height
								MS Peak height F1 [M+NH4]+	51	94	6		TAG(48:2)				sn-1/sn-3	sn-2
495.44	C31H59	14200	3.59	3.61	31	59	4	14500	20	35	2	C20:2	20:2/14:0/14:0	20:2/16:0/12:0	495.44	14200	5350.5	2726	5350.5	2726
521.46	C33H61	13300	3.48	3.53	33	61	4	14500	18	33	2	C18:1	18:1/12:0/18:1	18:1/14:1/16:0	521.46	13300	5350.5	2726	5350.5	2726	10701		10701
547.47	C35H63	1470	3.54	3.59	35	63	4	14500	16	31	2	C16:0	16:0/16:0/16:2	16:0/18:1/14:1	547.47	1470	5350.5	2726	>>> 1470	>>> 1470
549.49	C35H65	2400	3.5	3.54	35	65	4	14500	16	29	2	C16:1	16:0/16:1/16:1		549.49	2400	5350.5	2726	>>> 2400	> 2400
551.5	C35H67	2800	3.62	3.68	35	67	4	14500	16	27	2	C16:2	16:0/16:2/16:0		551.5	2800	5350.5	2726	>>> 2800	2726
573.49	C37H65	591	3.64	3.63	37	65	4	14500	14	29	2	> 27			573.49	591	5350.5	2726
575.5	C37H67	2270	3.53	3.55	37	67	4	14500	14	27	2	C14:0	20:2/14:0/14:0		575.5	2270	5350.5	2726	>>> 2270	>>> 2270
577.52	C37H69	8030	3.56	3.62	37	69	4	14500	14	25	2	C14:1	14:1/18:1/16:0		577.52	8030	5350.5	2726
599.5	C39H67	907	3.49	3.69	39	67	4	14500	12	27	2	>23			599.5	907	5350.5	2726
601.52	C39H69	2040	3.5	3.56	39	69	4	14500	12	25	2	>23			601.52	2040	5350.5	2726
603.53	C39H71	3140	3.49	3.6	39	71	4	14500	12	23	2	C12:0	18:1/12:0/18:1	20:2/12:0/16:0	603.53	3140	5350.5	2726	>> 3140	2726		2726
523.47	C33H63	1260	4.53	3.62	33	63	4	14500	18	31	2	C18:2	18:2/-/-		523.47	1260	5350.5	2726
Fragments	E.C.	MS Peak intensity			C No	H No	O No	TAG(50:3)	C No	H No	O No	Fatty acyl	Potential TAG		Fragments	MS Peak intensity	Expected fragment height
								MS Peak height F1 [M+NH4]+	53	96	6		TAG(50:3)				sn-1/sn-3	sn-2
495.44	C31H59	14200	3.59	3.61	31	59	4	3870	22	37	2	C22:3	22:3/14:0/14:0		495.44	14200	1428.03	727.56
521.46	C33H61	13300	3.48	3.53	33	61	4	3870	20	35	2	C20:2	20:2/16:1/14:0	20:2/16:0/14:1	521.46	13300	1428.03	727.56
547.47	C35H63	1470	3.54	3.59	35	63	4	3870	18	33	2	C18:1	18:1/18:1/14:1	18:1/16:1/16:1	547.47	1470	1428.03	727.56	1428	727.6
549.49	C35H65	2400	3.5	3.54	35	65	4	3870	18	31	2	C18:2	18:2/18:1/14:0	18:2/16:1/16:0	549.49	2400	1428.03	727.56
551.5	C35H67	2800	3.62	3.68	35	67	4	3870	18	29	2	C18:3	18:3/16:0/16:0		551.5	2800	1428.03	727.56
573.49	C37H65	591	3.64	3.63	37	65	4	3870	16	31	2	C16:0	18:3/16:0/16:0	18:2/16:1/16:0	573.49	591	1428.03	727.56
575.5	C37H67	2270	3.53	3.55	37	67	4	3870	16	29	2	C16:1	20:2/16:1/14:0	18:1/16:1/16:1	575.5	2270	1428.03	727.56
577.52	C37H69	8030	3.56	3.62	37	69	4	3870	16	27	2	C16:2	18:1/16:2/16:0		577.52	8030	1428.03	727.56
599.5	C39H67	907	3.49	3.69	39	67	4	3870	14	29	2	>27			599.5	907	1428.03	727.56
601.52	C39H69	2040	3.5	3.56	39	69	4	3870	14	27	2	C14:0	22:3/14:0/14:0	18:2/14:0/18:1	601.52	2040	1428.03	727.56	1428	727.56		727.56	2625.6	1925.16
603.53	C39H71	3140	3.49	3.6	39	71	4	3870	14	25	2	C14:1	18:1/18:1/14:1	20:2/16:0/14:1	603.53	3140	1428.03	727.56
523.47	C33H63	1260	4.53	3.62	33	63	4	3870	20	33	2	C20:3	20:2/16:0/14:0		523.47	1260	1428.03	727.56
Fragments	E.C.	MS Peak intensity			C No	H No	O No	TAG(52:4)	C No	H No	O No	Fatty acyl	Potential TAG		Fragments	MS Peak intensity	Expected fragment height
								MS Peak height F1 [M+NH4]+	55	98	6		TAG(52:4)				sn-1/sn-3	sn-2
495.44	C31H59	14200	3.59	3.61	31	59	4	3400	24	39	2	C24:4	24:4/16:0/-		495.44	14200	1254.6	639.2
521.46	C33H61	13300	3.48	3.53	33	61	4	3400	22	37	2	C22:3	22:3/16:1/-		521.46	13300	1254.6	639.2
547.47	C35H63	1470	3.54	3.59	35	63	4	3400	20	35	2	C20:2	20:2/16:1/16:1		547.47	1470	1254.6	639.2	1254.6	639.2
549.49	C35H65	2400	3.5	3.54	35	65	4	3400	20	33	2	C20:3	20:3/16:1/16:0		549.49	2400	1254.6	639.2
551.5	C35H67	2800	3.62	3.68	35	67	4	3400	20	31	2	C20:4	20:4/16:0/16:0		551.5	2800	1254.6	639.2
573.49	C37H65	591	3.64	3.63	37	65	4	3400	18	33	2	C18:1	18:1/16:1/18:2	16:1/18:1/18:2	573.49	591	1254.6	639.2	1254.6>> 591	639.2		639.2
575.5	C37H67	2270	3.53	3.55	37	67	4	3400	18	31	2	C18:2	18:2/16:1/18:1	18:2/18:2/16:0	575.5	2270	1254.6	639.2	1254.6		1254.6
577.52	C37H69	8030	3.56	3.62	37	69	4	3400	18	29	2	C18:3	18:3/18:1/16:0		577.52	8030	1254.6	639.2
599.5	C39H67	907	3.49	3.69	39	67	4	3400	16	31	2	C16:0	20:3/16:1/16:0	20:4/16:0/16:0	599.5	907	1254.6	639.2
601.52	C39H69	2040	3.5	3.56	39	69	4	3400	16	29	2	C16:1	20:2/16:1/16:1	18:1/16:1/18:2	601.52	2040	1254.6	639.2	1254.6
603.53	C39H71	3140	3.49	3.6	39	71	4	3400	16	27	2	C16:2	16:2/20:2/16:0		603.53	3140	1254.6	639.2	1254.6
493.43	C31H57	1030		3.55	31	57	4	3400	24	41	2	C24:3	24:3/16:1/-		493.43	1030	1254.6	639.2
523.47	C33H63	1260	4.53	3.62	33	63	4	3400	22	35	2	C22:4	22:4/16:0/-		523.47	1260
Fragments	E.C.	MS Peak intensity			C No	H No	O No	TAG(54:5)	C No	H No	O No	Fatty acyl	Potential TAG		Fragments	MS Peak intensity	Expected fragment height
								MS Peak height F1 [M+NH4]+	57	100	6		TAG(54:5)				sn-1/sn-3	sn-2
495.44	C31H59	14200	3.59	3.61	31	59	4	2150	26	41	2	C26:5	26:5/-/-		495.44	14200	793.35	404.2
521.46	C33H61	13300	3.48	3.53	33	61	4	2150	24	39	2	C24:4	24:4/-/-		521.46	13300	793.35	404.2
547.47	C35H63	1470	3.54	3.59	35	63	4	2150	22	37	2	C22:3	22:3/20:2/-	22:3/18:1/-	547.47	1470	793.35	404.2
549.49	C35H65	2400	3.5	3.54	35	65	4	2150	22	35	2	C22:4	22:4/18:1/-		549.49	2400	793.35	404.2
551.5	C35H67	2800	3.62	3.68	35	67	4	2150	22	33	2	C22:5	22:5/-/-		551.5	2800	793.35	404.2
573.49	C37H65	591	3.64	3.63	37	65	4	2150	20	35	2	C20:2	20:/-/-		573.49	591	793.35	404.2
575.5	C37H67	2270	3.53	3.55	37	67	4	2150	20	33	2	C20:3	20:3/-/-		575.5	2270	793.35	404.2
577.52	C37H69	8030	3.56	3.62	37	69	4	2150	20	31	2	C20:4	20:4/-/-		577.52	8030	793.35	404.2
599.5	C39H67	907	3.49	3.69	39	67	4	2150	18	33	2	C18:1	18:1/18:1/18:3	18:1/18:2/18:2	599.5	907	793.35	404.2	1586.7	404.2	793.4
601.52	C39H69	2040	3.5	3.56	39	69	4	2150	18	31	2	C18:2	18:2/18:2/18:1		601.52	2040	793.35	404.2	793.4	404.2	793.4	404.2	1197.6
603.53	C39H71	3140	3.49	3.6	39	71	4	2150	18	29	2	C18:3	18:3/18:1/18:1		603.53	3140	793.35	404.2	793.4				para 18:1 sería 1197.6 >> 907
523.47	C33H63	1260	4.53	3.62	33	63	4	2150	24	37	2	C24:5	24:5/-/-		523.47	1260

## Sheet: 915_group
m/z [M+NH4+ACN]+	m/z [M+NH4]+	Rt (min) 0.1%	Rt (min) 0.6%	Elemental comp [M+NH4+ACN]	Observaciones	Compound
837.76	796.73	3.53	4.44	C51H101N2O6	TAG(46:0)	16:0/14:0/16:0
863.78	822.75	4.33	4.36	C53H103N2O6	TAG(48:1)	16:0/18:1/14:0 <> 18:1/16:0/14:0
889.8	848.77	4.27	4.41	C55H105N2O6	TAG(50:2)	18:1/16:0/16:1
915.81	874.78	4.27	4.56	C57H107N2O6	TAG(52:3)	18:1/16:1/18:1
941.82	900.81	4.19	4.51/5.01	C59H109N2O6	TAG(54:4)	18:1/18:2/18:1
Fragments	E.C.	MS Peak intensity	Ret time (min) 0.1%	Ret time (min) 0.6%	C No	H No	O No	TAG(46:0)	C No	H No	O No	Fatty acyl	Potential TAG		Fragments	MS Peak intensity	Expected fragment height		Sum of contributions to intensity		Sum of contributions to intensity
								MS Peak height F1 [M+NH4]+	49	94	6		TAG(46:0)				sn-1/sn-3	sn-2	sn-1/sn-3	sn-2	sn-1/sn-3	sn-2	Total
495.44	C31H59	2230			31	59	4	10200	18	35	2	C18:0	18:0/14:0/14:0	14:0/18:0/14:0	495.44	2230	3763.8	1917.6
521.46	C33H61	1700			33	61	4	10200	16	33	2	>31			521.46	1700	3763.8	1917.6
523.47	C33H63	7870			33	63	4	10200	16	31	2	C16:0	16:0/16:0/14:0	16:0/14:0/16:0	523.47	7870	3763.8	1917.6	3763.8		7527.6		7527.6
549.49	C35H65	2750			35	65	4	10200	14	29	2	>27			549.49	2750	3763.8	1917.6
551.5	C35H67	4120			35	67	4	10200	14	27	2	C14:0	16:0/14:0/16:0		551.5	4120	3763.8	1917.6		1917.6		1917.6
575.5	C37H67	4890			37	67	4	10200	12	27	2	>23			575.5	4890	3763.8	1917.6
577.52	C37H69	4120			37	69	4	10200	12	25	2	>23			577.52	4120	3763.8	1917.6
601.52	C39H69	2090			39	69	4	10200	10	25	2	>19			601.52	2090	3763.8	1917.6
603.53	C39H71	1160			39	71	4	10200	10	23	2	>19			603.53	1160	3763.8	1917.6
605.55	C39H73	1350			39	73	4	10200	10	21	2	>19			605.55	1350	3763.8	1917.6
Fragments	E.C.	MS Peak intensity			C No	H No	O No	TAG(48:1)	C No	H No	O No	Fatty acyl	Potential TAG		Fragments	MS Peak intensity	Expected fragment height
								MS Peak height F1 [M+NH4]+	51	96	6		TAG(48:1)				sn-1/sn-3	sn-2
495.44	C31H59	1230			31	59	4	15700	20	37	2	C20:1	20:1/16:0/12:0	20:1/12:0/16:0	495.44	1230	5793.3	2951.6
521.46	C33H61	1870			33	61	4	15700	18	35	2	C18:0	18:1/18:0/12:0	18:0/16:1/14:0	521.46	1870	5793.3	2951.6
523.47	C33H63	10000			33	63	4	15700	18	33	2	C18:1	18:1/18:0/12:0	16:0/18:1/14:0	523.47	10000	5793.3	2951.6		2951.6		2951.6	10479.2
549.49	C35H65	7600			35	65	4	15700	16	31	2	C16:0	16:0/18:1/14:0		549.49	7600	5793.3	2951.6		2951.6		2951.6	8375.9
551.5	C35H67	4270			35	67	4	15700	16	29	2	C16:1	16:1/18:0/14:0		551.5	4270	5793.3	2951.6		2951.6		2951.6	4869.2
575.5	C37H67	8060			37	67	4	15700	14	29	2				575.5	8060	5793.3	2951.6
577.52	C37H69	10500			37	69	4	15700	14	27	2	C14:0	16:0/18:1/14:0	18:1/16:0/14:0	577.52	10500	5793.3	2951.6	5793.3		5793.3		11217.6
601.52	C39H69	6240			39	69	4	15700	12	27	2				601.52	6240	5793.3	2951.6
603.53	C39H71	3570			39	71	4	15700	12	25	2				603.53	3570	5793.3	2951.6
605.55	C39H73	1830			39	73	4	15700	12	23	2	C12:0	18:1/18:0/12:0	18:1/12:0/18:0	605.55	1830	5793.3	2951.6
Fragments	E.C.	MS Peak intensity			C No	H No	O No	TAG(50:2)	C No	H No	O No	Fatty acyl	Potential TAG		Fragments	MS Peak intensity	Expected fragment height
								MS Peak height F1 [M+NH4]+	53	98	6		TAG(50:2)				sn-1/sn-3	sn-2
495.44	C31H59	0			31	59	4	14700	22	39	2	C22:2	22:2/14:0/14:0		495.44	0	5424.3	2763.6
521.46	C33H61	876			33	61	4	14700	20	37	2	C20:1	20:1/16:0/14:1	20:1/16:1/14:0	521.46	876	5424.3	2763.6
523.47	C33H63	5200			33	63	4	14700	20	35	2	C20:2	20:2/16:0/14:0	20:2/16:0/14:0	523.47	5200	5424.3	2763.6
549.49	C35H65	10600			35	65	4	14700	18	33	2	C18:1	18:1/18:1/14:0	18:1/16:0/16:1	549.49	10600	5424.3	2763.6	5424.3				8375.9
551.5	C35H67	0			35	67	4	14700	18	31	2	C18:2	18:2/16:0/16:0	16:0/18:2/16:0	551.5	0	5424.3	2763.6
575.5	C37H67	9230			37	67	4	14700	16	31	2	C16:0	18:1/16:1/16:0	18:1/16:0/16:1	575.5	9230	5424.3	2763.6		2763.6	9294.9
577.52	C37H69	10100			37	69	4	14700	16	29	2	C16:1	18:1/16:1/16:0	18:1/16:0/16:1	577.52	10100	5424.3	2763.6	5424.3		5424.3		11217.6
601.52	C39H69	9650			39	69	4	14700	14	29	2				601.52	9650	5424.3	2763.6
603.53	C39H71	6320			39	71	4	14700	14	27	2	C14:0	18:1/18:1/14:0	18:1/14:0/18:1	603.53	6320	5424.3	2763.6
605.55	C39H73	0			39	73	4	14700	14	25	2	C14:1	20:1/14:1/16:0		605.55	0	5424.3	2763.6
Fragments	E.C.	MS Peak intensity			C No	H No	O No	TAG(52:3)	C No	H No	O No	Fatty acyl	Potential TAG		Fragments	MS Peak intensity	Expected fragment height
								MS Peak height F1 [M+NH4]+	55	100	6		TAG(52:3)				sn-1/sn-3	sn-2
495.44	C31H59	0			31	59	4	17700	24	41	2	C24:3	24:3/16:0/-		495.44	0	6531.3	3327.6
521.46	C33H61	1090			33	61	4	17700	22	39	2	C22:2	22:2/16:1/-		521.46	1090	6531.3	3327.6
523.47	C33H63	7050			33	63	4	17700	22	37	2	C22:1	22:1/16:2/-		523.47	7050	6531.3	3327.6
549.49	C35H65	11000			35	65	4	17700	20	35	2	C20:2	20:2/16:1/16:0		549.49	11000	6531.3	3327.6
551.5	C35H67	3250			35	67	4	17700	20	33	2	C20:3	20:3/16:0/16:0		551.5	3250	6531.3	3327.6
575.5	C37H67	9540			37	67	4	17700	18	33	2	C18:1	18:1/18:2/16:0	18:1/16:1/18:1	575.5	9540	6531.3	3327.6	6531.3		9294.9
577.52	C37H69	11400			37	69	4	17700	18	31	2	C18:2	18:2/18:1/16:0	18:2/16:0/18:1	577.52	11400	6531.3	3327.6
601.52	C39H69	7630			39	69	4	17700	16	31	2	C16:0	18:2/18:1/16:0	18:2/16:0/18:1	601.52	7630	6531.3	3327.6
603.53	C39H71	5110			39	71	4	17700	16	29	2	C16:1	18:1/18:1/16:1	18:1/16:1/18:1	603.53	5110	6531.3	3327.6		3327.6	5218.88
605.55	C39H73	1830			39	73	4	17700	16	27	2	C16:2	22:1/16:2/-		605.55	1830	6531.3	3327.6
Fragments	E.C.	MS Peak intensity			C No	H No	O No	TAG(54:4)	C No	H No	O No	Fatty acyl	Potential TAG		Fragments	MS Peak intensity	Expected fragment height
								MS Peak height F1 [M+NH4]+	57	102	6		TAG(54:4)				sn-1/sn-3	sn-2
495.44	C31H59	0			31	59	4	10060	26	43	2	C26:4	26:4/-/-		495.44	0	3712.14	1891.28
521.46	C33H61	222			33	61	4	10060	24	41	2	C24:3	24:3/18:1/-		521.46	222	3712.14	1891.28
523.47	C33H63	876			33	63	4	10060	24	39	2	C22:4	22:4/-/-		523.47	876	3712.14	1891.28
549.49	C35H65	7440			35	65	4	10060	22	37	2	C22:3	22:3/18:1/-		549.49	7440	3712.14	1891.28
551.5	C35H67	0			35	67	4	10060	22	35	2	C22:4	22:4/-/-		551.5	0	3712.14	1891.28
575.5	C37H67	5060			37	67	4	10060	20	35	2	C20:2	20:2/18:2/-		575.5	5060	3712.14	1891.28
577.52	C37H69	4450			37	69	4	10060	20	33	2	C20:3	20:3/18:1/-		577.52	4450	3712.14	1891.28
601.52	C39H69	7940			39	69	4	10060	18	33	2	C18:1	18:1/18:1/18:2	18:1/18:2/18:1	601.52	7940	3712.14	1891.28	3712.14		7424.28
603.53	C39H71	5920			39	71	4	10060	18	31	2	C18:2	18:1/18:1/18:2	18:1/18:2/18:1	603.53	5920	3712.14	1891.28		1891.28	5218.88
605.55	C39H73	0			39	73	4	10060	18	29	2	C18:3	18:3/18:1/-		605.55	0	3712.14	1891.28

## Sheet: 917_group
m/z [M+NH4+ACN]+	m/z [M+NH4]+	Rt (min) 0.1%	Rt (min) 0.6%	Elemental comp [M+NH4+ACN]	Observaciones	Compound
891.81	850.79	5.35		C55H107N2O6	TAG(50:1)	18:1/16:0/16:0
917.83	876.81	5.19		C57H109N2O6	TAG(52:2)	18:1/18:1/16:0
943.84	902.82	5.11		C59H111N2O6	TAG(54:3)	18:1/18:1/18:1
969.86	928.82	5.11		C57H107N2O6	TAG(56:4)	20:2/18:1/18:1
Fragments	E.C.	MS Peak intensity	Ret time (min) 0.1%	Ret time (min) 0.6%	C No	H No	O No	TAG(50:1)	C No	H No	O No	Fatty acyl	Potential TAG		Fragments	MS Peak intensity	Expected fragment height		Sum of contributions to intensity		Sum of contributions to intensity
								MS Peak height F1 [M+NH4]+	53	100	6		TAG(50:1)				sn-1/sn-3	sn-2	sn-1/sn-3	sn-2	sn-1/sn-3	sn-2	Total
495.44	C31H59				31	59	4	24200	22	41	2				495.44		8929.8	4549.6
521.46	C33H61				33	61	4	24200	20	39	2				521.46		8929.8	4549.6
523.47	C33H63	1040			33	63	4	24200	20	37	2	C20:1	20:1/16:0/14:0		523.47	1040	8929.8	4549.6
549.49	C35H65	1480			35	65	4	24200	18	35	2	C18:0	18:1/18:0/14:0		549.49	1480	8929.8	4549.6
551.5	C35H67	13800	5.37		35	67	4	24200	18	33	2	C18:1	18:1/16:0/16:0		551.5	13800	8929.8	4549.6	8929.8		8929.8
575.5	C37H67	911			37	67	4	24200	16	33	2	>31			575.5	911	8929.8	4549.6
577.52	C37H69	19300	5.28		37	69	4	24200	16	31	2	C16:0	18:1/16:0/16:0		577.52	19300	8929.8	4549.6	8929.8	4549.6	8929.8	4549.6	13479.4
601.52	C39H69	581			39	69	4	24200	14	31	2	>27			601.52	581	8929.8	4549.6
603.53	C39H71	5170	5.16		39	71	4	24200	14	29	2	>27			603.53	5170	8929.8	4549.6
605.55	C39H73	1820			39	73	4	24200	14	27	2	C14:0	20:1/16:0/14:0		605.55	1820	8929.8	4549.6
Fragments	E.C.	MS Peak intensity			C No	H No	O No	TAG(52:2)	C No	H No	O No	Fatty acyl	Potential TAG		Fragments	MS Peak intensity	Expected fragment height
								MS Peak height F1 [M+NH4]+	55	102	6		TAG(52:2)				sn-1/sn-3	sn-2
495.44	C31H59				31	59	4	32600	24	43	2				495.44		12029.4	6128.8
521.46	C33H61				33	61	4	32600	22	41	2				521.46		12029.4	6128.8
523.47	C33H63				33	63	4	32600	22	39	2				523.47		12029.4	6128.8
549.49	C35H65				35	65	4	32600	20	37	2				549.49		12029.4	6128.8
551.5	C35H67	4120	5.37		35	67	4	32600	20	35	2	C20:2	20:2/16:0/-		551.5	4120	12029.4	6128.8
575.5	C37H67				37	67	4	32600	18	35	2	C18:0			575.5		12029.4	6128.8
577.52	C37H69	35400	5.28		37	69	4	32600	18	33	2	C18:1	18:1/18:1/16:0		577.52	35400	12029.4	6128.8	12029.4	6128.8	12029.4	6128.8	31637.6
601.52	C39H69	557			39	69	4	32600	16	33	2	>31			601.52	557	12029.4	6128.8
603.53	C39H71	20500	5.16		39	71	4	32600	16	31	2	C16:0	18:1/18:1/16:0		603.53	20500	12029.4	6128.8	12029.4		12029.4		12029.4
605.55	C39H73				39	73	4	32600	16	29	2	C16:1			605.55		12029.4	6128.8
Fragments	E.C.	MS Peak intensity			C No	H No	O No	TAG(54:3)	C No	H No	O No	Fatty acyl	Potential TAG		Fragments	MS Peak intensity	Expected fragment height
								MS Peak height F1 [M+NH4]+	57	104	6		TAG(54:3)				sn-1/sn-3	sn-2
495.44	C31H59				31	59	4	15000	26	45	2				495.44		5535	2820
521.46	C33H61				33	61	4	15000	24	43	2				521.46		5535	2820
523.47	C33H63				33	63	4	15000	24	41	2				523.47		5535	2820
549.49	C35H65				35	65	4	15000	22	39	2				549.49		5535	2820
551.5	C35H67	212	5.37		35	67	4	15000	22	37	2	C22:3			551.5	212	5535	2820
575.5	C37H67	211			37	67	4	15000	20	37	2	C20:1			575.5	211	5535	2820
577.52	C37H69	9270	5.28		37	69	4	15000	20	35	2	C20:2	20:2/18:1/-		577.52	9270	5535	2820
601.52	C39H69	165			39	69	4	15000	18	35	2	C18:0			601.52	165	5535	2820
603.53	C39H71	16800	5.16		39	71	4	15000	18	33	2	C18:1	18:1/18:1/18:1		603.53	16800	5535	2820	5535	2820	11070	2820	13890
605.55	C39H73				39	73	4	15000	18	31	2	C18:2			605.55		5535	2820
Fragments	E.C.	MS Peak intensity			C No	H No	O No	TAG(56:4)	C No	H No	O No	Fatty acyl	Potential TAG		Fragments	MS Peak intensity	Expected fragment height
								MS Peak height F1 [M+NH4]+	59	106	6		TAG(56:4)				sn-1/sn-3	sn-2
495.44	C31H59				31	59	4	303	28	47	2				495.44		111.807	56.964
521.46	C33H61				33	61	4	303	26	45	2				521.46		111.807	56.964
523.47	C33H63				33	63	4	303	26	43	2				523.47		111.807	56.964
549.49	C35H65				35	65	4	303	24	41	2				549.49		111.807	56.964
551.5	C35H67	212	5.37		35	67	4	303	24	39	2	C24:4			551.5	212	111.807	56.964
575.5	C37H67	211			37	67	4	303	22	39	2	C22:2			575.5	211	111.807	56.964
577.52	C37H69	9270	5.28		37	69	4	303	22	37	2	C22:3			577.52	9270	111.807	56.964
601.52	C39H69	165			39	69	4	303	20	37	2	C20:1			601.52	165	111.807	56.964
603.53	C39H71	16800	5.16		39	71	4	303	20	35	2	C20:2	20:2/18:1/18:1		603.53	16800	111.807	56.964	111.807		111.807
605.55	C39H73				39	73	4	303	20	33	2	C20:3			605.55		111.807	56.964
629.55	C41H73	353	5.15		41	73	4	303	18	33	2	C18:1	20:2/18:1/18:1		629.55	353	111.807	56.964	111.807	56.964	111.807	56.964	168.771

## Sheet: 919_group
m/z [M+NH4+ACN]+	m/z [M+NH4]+	Rt (min) 0.1%	Rt (min) 0.6%	Elemental comp [M+NH4+ACN]	Observaciones	Compound
893.83	852.81	6.79		C55H109N2O6	TAG(50:0)	16:0/18:0/16:0
919.85	878.82	6.61		C57H111N2O6	TAG(52:1)	18:1/18:0/16:0
945.86	904.84	6.55		C59H113N2O6	TAG(54:2)	18:1/18:0/18:1
971.87	930.83	6.49		C61H109N2O6	TAG(56:3)	20:1/18:1/18:1
Fragments	E.C.	MS Peak intensity	Ret time (min) 0.1%	Ret time (min) 0.6%	C No	H No	O No	TAG(50:0)	C No	H No	O No	Fatty acyl	Potential TAG		Fragments	MS Peak intensity	Expected fragment height		Sum of contributions to intensity		Sum of contributions to intensity
								MS Peak height F1 [M+NH4]+	53	102	6		TAG(50:0)				sn-1/sn-3	sn-2	sn-1/sn-3	sn-2	sn-1/sn-3	sn-2	Total
495.44	C31H59				31	59	4	20900	22	43	2	C22:0			495.44		7712.1	3929.2
521.46	C33H61				33	61	4	20900	20	41	2				521.46		7712.1	3929.2
523.47	C33H63				33	63	4	20900	20	39	2	C20:0			523.47		7712.1	3929.2
549.49	C35H65				35	65	4	20900	18	37	2				549.49		7712.1	3929.2
551.5	C35H67	3810	6.56		35	67	4	20900	18	35	2	C18:0	16:0/18:0/16:0		551.5	3810	7712.1	3929.2
575.5	C37H67				37	67	4	20900	16	35	2				575.5		7712.1	3929.2
577.52	C37H69	2710	6.61		37	69	4	20900	16	33	2				577.52	2710	7712.1	3929.2
579.54	C37H71	8410	6.67		37	71	4	20900	16	31	2	C16:0	18:0/16:0/16:0		579.54	8410	7712.1	3929.2
601.52	C39H69				39	69	4	20900	14	33	2				601.52		7712.1	3929.2
603.53	C39H71	424	6.52		39	71	4	20900	14	31	2				603.53	424	7712.1	3929.2
605.55	C39H73	2340	6.55		39	73	4	20900	14	29	2				605.55	2340	7712.1	3929.2
Fragments	E.C.	MS Peak intensity			C No	H No	O No	TAG(52:1)	C No	H No	O No	Fatty acyl	Potential TAG		Fragments	MS Peak intensity	Expected fragment height
								MS Peak height F1 [M+NH4]+	55	104	6		TAG(52:1)				sn-1/sn-3	sn-2
495.44	C31H59				31	59	4	21200	24	45	2	C24:1	24:1/16:0/-		495.44		7822.8	3985.6
521.46	C33H61				33	61	4	21200	22	43	2	C22:0	22:0/18:1/-		521.46		7822.8	3985.6
523.47	C33H63				33	63	4	21200	22	41	2	C22:1	22:1/16:0/-		523.47		7822.8	3985.6
549.49	C35H65				35	65	4	21200	20	39	2	C20:0	20:0/18:1/-		549.49		7822.8	3985.6
551.5	C35H67	2140	6.56		35	67	4	21200	20	37	2	C20:1	20:1/16:0/16:0		551.5	2140	7822.8	3985.6
575.5	C37H67				37	67	4	21200	18	37	2				575.5		7822.8	3985.6
577.52	C37H69	7750	6.61		37	69	4	21200	18	35	2	C18:0	18:0/18:1/16:0		577.52	7750	7822.8	3985.6
579.54	C37H71	11500	6.67		37	71	4	21200	18	33	2	C18:1	18:1/18:0/16:0		579.54	11500	7822.8	3985.6
601.52	C39H69				39	69	4	21200	16	35	2				601.52		7822.8	3985.6
603.53	C39H71	1200	6.52		39	71	4	21200	16	33	2				603.53	1200	7822.8	3985.6
605.55	C39H73	7850	6.55		39	73	4	21200	16	31	2	C16:0	18:1/18:0/16:0		605.55	7850	7822.8	3985.6
Fragments	E.C.	MS Peak intensity			C No	H No	O No	TAG(54:2)	C No	H No	O No	Fatty acyl	Potential TAG		Fragments	MS Peak intensity	Expected fragment height
								MS Peak height F1 [M+NH4]+	57	106	6		TAG(54:2)				sn-1/sn-3	sn-2
495.44	C31H59				31	59	4	9710	26	47	2	C26:2	26:2/18:0/-		495.44		3582.99	1825.48
521.46	C33H61				33	61	4	9710	24	45	2	C24:1	24:1/18:1/-		521.46		3582.99	1825.48
523.47	C33H63				33	63	4	9710	24	43	2	C24:2	24:2/18:0/-		523.47		3582.99	1825.48
549.49	C35H65				35	65	4	9710	22	41	2	C22:1	22:1/18:1/-		549.49		3582.99	1825.48
551.5	C35H67		6.56		35	67	4	9710	22	39	2	C22:2	22:2/18:0/-		551.5		3582.99	1825.48
575.5	C37H67				37	67	4	9710	20	39	2	C20:0	20:0/18:1/-		575.5		3582.99	1825.48
577.52	C37H69	6290	6.61		37	69	4	9710	20	37	2	C20:1	20:1/18:1/-		577.52	6290	3582.99	1825.48
579.54	C37H71	8430	6.67		37	71	4	9710	20	35	2	C20:2	20:2/18:0/-		579.54	8430	3582.99	1825.48
601.52	C39H69				39	69	4	9710	18	37	2				601.52		3582.99	1825.48
603.53	C39H71	2470	6.52		39	71	4	9710	18	35	2	C18:0	18:1/18:0/18:1		603.53	2470	3582.99	1825.48
605.55	C39H73	9430	6.55		39	73	4	9710	18	33	2	C18:1	18:1/18:0/18:1		605.55	9430	3582.99	1825.48
Fragments	E.C.	MS Peak intensity			C No	H No	O No	TAG(56:3)	C No	H No	O No	Fatty acyl	Potential TAG		Fragments	MS Peak intensity	Expected fragment height
								MS Peak height F1 [M+NH4]+	59	108	6		TAG(56:3)				sn-1/sn-3	sn-2
495.44	C31H59				31	59	4	508	28	49	2	C28:3			495.44		187.452	95.504
521.46	C33H61				33	61	4	508	26	47	2	C26:2			521.46		187.452	95.504
523.47	C33H63				33	63	4	508	26	45	2	C26:3			523.47		187.452	95.504
549.49	C35H65				35	65	4	508	24	43	2	C24:2			549.49		187.452	95.504
551.5	C35H67		6.56		35	67	4	508	24	41	2	C24:3			551.5		187.452	95.504
575.5	C37H67				37	67	4	508	22	41	2	C22:1			575.5		187.452	95.504
577.52	C37H69	1880	6.61		37	69	4	508	22	39	2	C22:2	22:2/20:1/-		577.52	1880	187.452	95.504
579.54	C37H71	1880	6.67		37	71	4	508	22	37	2	C22:3	22:3/20:0/-		579.54	1880	187.452	95.504
601.52	C39H69				39	69	4	508	20	39	2	C20:0	20:0/18:2/18:1		601.52		187.452	95.504
603.53	C39H71	2090	6.52		39	71	4	508	20	37	2	C20:1	20:1/18:1/18:1		603.53	2090	187.452	95.504
605.55	C39H73	5550	6.55		39	73	4	508	20	35	2	C20:2	20:2/18:1/-		605.55	5550	187.452	95.504
631.57	C41H75	534	6.39		41	75	4	508	18	33	2	C18:1	20:1/18:1/18:1		631.57	534	187.452	95.504

## Sheet: Others
m/z [M+NH4+ACN]+	m/z [M+NH4]+	Rt (min) 0.1%	Rt (min) 0.6%	Elemental composition [M+NH4+ACN]	TAG	Compound
749.639	708.627	1.78		C45H85N2O6	TAG(40:2)	(12:0/14:1/14:1)
775.66	734.607	1.78		C47H87N2O6	TAG(42:3)	(14:1/14:1/14:1)? Too low
725.64	684.614	2.09	2.44	C43H85N2O6	TAG(38:1)	(12:0/12:0/14:0)
751.657	710.626	2.06	2.43	C45H87N2O6	TAG(40:1)	(12:0/12:0/16:1)
777.672	736.645	2.06	2.45	C47H89N2O6	TAG(42:2)	(14:1/16:1/12:0)/(14:1/14:1/14:0)
803.688	762.65	2.11	2.45	C49H91N2O6	TAG(44:3)	(14:1/14:1/16:1)
753.671	712.643	2.48	2.93	C45H89N2O6	TAG(40:0)	(12:0/12:0/16:0)
779.688	712.644	2.42	2.93	C47H91N2O6	TAG(42:1)	(14:1/16:1/12:0)
805.704	764.679	2.44	2.95	C49H93N2O6	TAG(44:2)	(14:1/16:1/14:0)/(14:1/16:0/14:1)
831.72	790.695	2.48	2.96	C51H95N2O6	TAG(46:3)	(16:1/12:0/16:2)
857.736	816.705	2.49	2.97	C53H97N2O6	TAG(48:4)	(18:2/18:2/12:0)
781.702	740.675	2.98	3.63	C47H93N2O6	TAG(42:0)	(16:0/14:0/12:0)/(18:0/12:0/12:0)/(14:0/14:0/14:0)
807.718	766.691	2.91	3.55	C49H95N2O6	TAG(44:1)	16:1/14:0/14:0
833.735	792.709	2.93	3.61	C51H97N2O6	TAG(46:2)	(16:1/12:0/18:1)
859.749	818.72	2.89	3.58	C53H99N2O6	TAG(48:3)	(18:1/12:0/18:2)
885.767	844.736	3.06	3.66	C55H101N2O6	TAG(50:4)	(14:1/16:1/20:2)/(16:2/14:0/20:2)
809.733	768.707	3.62	3.62	C49H97N2O6	TAG(44:0)	(16:0/14:0/14:0)
965.827	924.795	3.84	4.95	C61H109N2O6	TAG(56:6)	(20:4/18:1/18:1)
967.847	926.821		5.86	C61H111N2O6	TAG(56:5)	(20:2/18:2/18:1)
993.867	952.794	4.53	5.83	C63H113N2O6	TAG(58:4)	(20:2/20:1/18:1)
865.793	824.778	5.47	7.05	C53H105N2O6	TAG(48:0)	(18:0/16:0/14:0)/(14:0/20:0/14:0)
905.824	864.803	5.93	7.67	C56H109N2O6	TAG(51:1)	(18:1/17:0/16:0)
931.842	890.801	5.84	7.66	C58H111N2O6	TAG(53:2)	(18:1/17:0/18:1)
957.86	916.835	5.73	7.67	C60H113N2O6	TAG(55:3)	(19:1/17:/19:1)
907.842	866.808	7.48	7.48	C56H111N2O6	TAG(51:0)	(17:0/17:0/17:0)
933.863	892.833	7.38	9.78	C58H113N2O6	TAG(53:1)	(18:1/17:0/18:0)
959.874	918.86	7.25	9.58	C60H115N2O6	TAG(55:2)	(18:1/18:0/19:1)
973.889	932.861	8.02	10.65	C61H117N2O6	TAG(56:2)	(18:1/18:0/20:1)
947.875	906.84	8.19	10.85	C59H115N2O6	TAG(54:1)	(18:1/18:0/18:0)/(20:1/16:0/18:0)
921.861	880.832	8.42	11.04	C57H113N2O6	TAG(52:0)	(18:0/18:0/16:0)
957.86	916.835	5.73	7.67	C60H113N2O6	TAG(55:3)	(19:1/17:1/19:1)
Fragments	E.C.	MS Peak intensity	Ret time (min) 0.1%	Ret time (min) 0.6%	C No	H No	O No	TAG(40:2)	C No	H No	O No	Fatty acyl	Potential TAG		Fragments	MS Peak intensity	Expected fragment height		Sum of contributions to intensity		Sum of contributions to intensity
								MS Peak height F1 [M+NH4]+	43	78	6		TAG(40:2)				sn-1/sn-3	sn-2	sn-1/sn-3	sn-2	sn-1/sn-3	sn-2	Total
439.38	C27H51		1.76		27	51	4		16	27	2	C16:2			439.38		0	0	9557.1		9557.1
465.39	C29H53				29	53	4		14	25	2	C14:1			521.46		0	0		4869.2		4869.2
467.41	C29H55				29	55	4		14	23	2	C14:2			547.47		0	0	>>> 1470	>>> 1470
495.44	C31H59				31	59	4		12	19	2	C12:2			549.49		0	0	>>> 2400	>>> 2400
Fragments	E.C.	MS Peak intensity			C No	H No	O No	TAG(42:3)	C No	H No	O No	Fatty acyl	Potential TAG		Fragments	MS Peak intensity	Expected fragment height
								MS Peak height F1 [M+NH4]+	45	80	6		TAG(42:3)				sn-1/sn-3	sn-2
495.44	C31H59				31	59	4		14	21	2	C14:3			495.44	14200	0	0	5350.5	2726
439.38	C27H51				27	51	4		18	29	2	C18:3			521.46	13300	0	0	5350.5	2726	0		10701
465.39	C29H53				29	53	4		16	27	2	C16:2			547.47	1470	0	0	>>> 1470	>>> 1470
467.41	C29H55				29	55	4		16	25	2	C16:3			549.49	2400	0	0	>>> 2400	> 2400
Fragments	E.C.	MS Peak intensity			C No	H No	O No	TAG(38:1)	C No	H No	O No	Fatty acyl	Potential TAG		Fragments	MS Peak intensity	Expected fragment height
								MS Peak height F1 [M+NH4]+	41	78	6		TAG(38:1)				sn-1/sn-3	sn-2
495.44	C31H59				31	59	4		10	19	2
439.38	C27H51				27	51	4		14	27	2	C14:0
465.39	C29H53				29	53	4		12	25	2
467.41	C29H55				29	55	4		12	23	2	C12:0
521.46	C33H61				33	61	4		8	17	2
519.44	C33H59				33	59	4		8	19	2
523.47	C33H63				33	63	4		8	15	2	C8:0
Fragments	E.C.	MS Peak intensity			C No	H No	O No	TAG(40:1)	C No	H No	O No	Fatty acyl	Potential TAG
								MS Peak height F1 [M+NH4]+	43	80	6		TAG(40:1)
495.44	C31H59				31	59	4		12	21	2	C12:1
439.38	C27H51				27	51	4		16	29	2	C16:1
465.39	C29H53				29	53	4		14	27	2	C14:1
467.41	C29H55				29	55	4		14	25	2	C14:2
521.46	C33H61				33	61	4		10	19	2	C10:0
519.44	C33H59				33	59	4		10	21	2
523.47	C33H63				33	63	4		10	17	2	C10:1
411.35	C25H47				25	47	4		18	33	2	C18:1
493.43	C31H57				31	57	4		12	23	6	C12:0
Fragments	E.C.	MS Peak intensity			C No	H No	O No	TAG(42:2)	C No	H No	O No	Fatty acyl	Potential TAG		Fragments	MS Peak intensity	Expected fragment height
								MS Peak height F1 [M+NH4]+	45	82	6		TAG(42:2)				sn-1/sn-3	sn-2
495.44	C31H59				31	59	4		14	23	2	C14:2
439.38	C27H51				27	51	4		18	31	2	C18:2
465.39	C29H53				29	53	4		16	29	2	C16:1	14:1/16:1/12:0
467.41	C29H55				29	55	4		16	27	2	C16:2
521.46	C33H61				33	61	4		12	21	2	C12:1
519.44	C33H59				33	59	4		12	23	2	C12:0
523.47	C33H63				33	63	4		12	19	2	C12:2
411.35	C25H47				25	47	4		20	35	2
493.43	C31H57				31	57	4		14	25	2	C14:1
495.44	C31H59				31	59	4		14	23	2	C14:2
491.41	C31H55				31	55	4		14	27	2	C14:0
Fragments	E.C.	MS Peak intensity			C No	H No	O No	TAG(44:3)	C No	H No	O No	Fatty acyl	Potential TAG		Fragments	MS Peak intensity	Expected fragment height
								MS Peak height F1 [M+NH4]+	47	84	6		TAG(44:3)				sn-1/sn-3	sn-2
495.44	C31H59				31	59	4		16	25	2	C16:3			495.44	14200	0	0
439.38	C27H51				27	51	4		20	33	2				521.46	13300	0	0
465.39	C29H53				29	53	4		18	31	2	C18:2			547.47	1470	0	0
467.41	C29H55				29	55	4		18	29	2	C18:3			549.49	2400	0	0
521.46	C33H61				33	61	4		14	23	2	C14:2			551.5	2800	0	0
519.44	C33H59				33	59	4		14	25	2	C14:1	(14:1/14:1/16:1)		573.49	591	0	0
523.47	C33H63				33	63	4		14	21	2	C14:3			575.5	2270	0	0
411.35	C25H47				25	47	4		22	37	2				577.52	8030	0	0
493.43	C31H57				31	57	4		16	27	2	C16:2			599.5	907	0	0	0	0	793.4
491.41	C31H55				31	55	4		16	29	2	C16:1			603.53	3140	0	0	793.4				para 18:1 sería 1197.6 >> 907
Fragments	E.C.	MS Peak intensity			C No	H No	O No	TAG(40:0)	C No	H No	O No	Fatty acyl	Potential TAG
								MS Peak height F1 [M+NH4]+	43	82	6		TAG(40:0)
495.44	C31H59				31	59	4		12	23	2	C12:0
439.38	C27H51				27	51	4		16	31	2	C16:0	(12:0/12:0/16:0)
465.39	C29H53				29	53	4		14	29	2	C14:1
467.41	C29H55				29	55	4		14	27	2	C14:2
521.46	C33H61				33	61	4		10	21	2
519.44	C33H59				33	59	4		10	23	2
523.47	C33H63				33	63	4		10	19	2	C10:0
411.35	C25H47				25	47	4		18	35	2	C18:0
493.43	C31H57				31	57	4		12	25	2
491.41	C31H55				31	55	4		12	27	2
Fragments	E.C.	MS Peak intensity			C No	H No	O No	TAG(42:1)	C No	H No	O No	Fatty acyl	Potential TAG
								MS Peak height F1 [M+NH4]+	45	84	6		TAG(42:1)
495.44	C31H59				31	59	4		14	25	2	C14:1
439.38	C27H51				27	51	4		18	33	2	C18:1	(14:1/16:1/12:0)
465.39	C29H53				29	53	4		16	31	2	C16:0
467.41	C29H55				29	55	4		16	29	2	C16:1
521.46	C33H61				33	61	4		12	23	2	C12:0
519.44	C33H59				33	59	4		12	25	2
523.47	C33H63				33	63	4		12	21	2	C12:1
411.35	C25H47				25	47	4		20	37	2
493.43	C31H57				31	57	4		14	27	2	C14:0
491.41	C31H55				31	55	4		14	29	2
Fragments	E.C.	MS Peak intensity			C No	H No	O No	TAG(44:2)	C No	H No	O No	Fatty acyl	Potential TAG
								MS Peak height F1 [M+NH4]+	47	86	6		TAG(44:2)
495.44	C31H59				31	59	4		16	27	2	C16:2
439.38	C27H51				27	51	4		20	35	2
465.39	C29H53				29	53	4		18	33	2	C18:1
467.41	C29H55				29	55	4		18	31	2	C18:2	(14:1/16:1/14:0)/(14:1/16:0/14:1)
521.46	C33H61				33	61	4		14	25	2	C14:1
519.44	C33H59				33	59	4		14	27	2	C14:0
523.47	C33H63				33	63	4		14	23	2	C14:2
411.35	C25H47				25	47	4		22	39	2
493.43	C31H57				31	57	4		16	29	2	C16:1
491.41	C31H55				31	55	4		16	31	2	C16:0
517.43	C33H57				33	57	4		14	29	2
Fragments	E.C.	MS Peak intensity			C No	H No	O No	TAG(46:3)	C No	H No	O No	Fatty acyl	Potential TAG
								MS Peak height F1 [M+NH4]+	49	88	6		TAG(46:3)
495.44	C31H59				31	59	4		18	29	2	C18:3
439.38	C27H51				27	51	4		22	37	2
465.39	C29H53				29	53	4		20	35	2
467.41	C29H55				29	55	4		20	33	2
521.46	C33H61				33	61	4		16	27	2	C16:2
519.44	C33H59				33	59	4		16	29	2	C16:1	(18:1/12:0/16:2)
523.47	C33H63				33	63	4		16	25	2	C16:3
411.35	C25H47				25	47	4		24	41	2
493.43	C31H57				31	57	4		18	31	2	C18:2
491.41	C31H55				31	55	4		18	33	2	C18:1
517.43	C33H57				33	57	4		16	31	2	C16:0
547.48	C35H67				35	67	4		14	21	2	C14:3
549.48	C35H69				35	69	4		14	19	2	C14:4
575.51	C37H67				37	67	4		12	21	2	C12:1
573.48	C37H65				37	65	4		12	23	2	C12:0
Fragments	E.C.	MS Peak intensity			C No	H No	O No	TAG(48:4)	C No	H No	O No	Fatty acyl	Potential TAG
								MS Peak height F1 [M+NH4]+	51	90	6		TAG(48:4)
495.44	C31H59				31	59	4		20	31	2
439.38	C27H51				27	51	4		24	39	2
465.39	C29H53				29	53	4		22	37	2
467.41	C29H55				29	55	4		22	35	2
521.46	C33H61				33	61	4		18	29	2	C18:3
519.44	C33H59				33	59	4		18	31	2	C18:2	(18:2/18:2/12:0)
523.47	C33H63				33	63	4		18	27	2	C18:4
411.35	C25H47				25	47	4		26	43	2
493.43	C31H57				31	57	4		20	33	2
491.41	C31H55				31	55	4		20	35	2
517.43	C33H57				33	57	4		18	33	2	C18:1
547.48	C35H67				35	67	4		16	23	2
549.48	C35H69				35	69	4		16	21	2
575.51	C37H67				37	67	4		14	23	2	C14:2
573.48	C37H65				37	65	4		14	25	2	C14:1
599.51	C39H67				39	67	4		12	23	2	C12:0
Fragments	E.C.	MS Peak intensity			C No	H No	O No	TAG(42:0)	C No	H No	O No	Fatty acyl	Potential TAG
								MS Peak height F1 [M+NH4]+	45	86	6		TAG(42:0)
495.44	C31H59				31	59	4		14	27	2	C14:0
439.38	C27H51				27	51	4		18	35	2	C18:0
465.39	C29H53				29	53	4		16	33	2
467.41	C29H55				29	55	4		16	31	2	C16:0	16:0/14:0/12:0
521.46	C33H61				33	61	4		12	25	2		18:0/12:0/12:0
519.44	C33H59				33	59	4		12	27	2		18:0/14:0/10:0
523.47	C33H63				33	63	4		12	23	2	C12:0	16:0/16:0/10:0
411.35	C25H47				25	47	4		20	39	2
493.43	C31H57				31	57	4		14	29	2
491.41	C31H55				31	55	4		14	31	2
517.43	C33H57				33	57	4		12	29	2
547.48	C35H67				35	67	4		10	19	2	C10:0
549.48	C35H69				35	69	4		10	17	2	C10:1
575.51	C37H67				37	67	4		8	19	2
573.48	C37H65				37	65	4		8	21	2
599.51	C39H67				39	67	4		6	19	2
Fragments	E.C.	MS Peak intensity			C No	H No	O No	TAG(44:1)	C No	H No	O No	Fatty acyl	Potential TAG
								MS Peak height F1 [M+NH4]+	47	88	6		TAG(44:1)
495.44	C31H59				31	59	4		16	29	2	C16:1
439.38	C27H51				27	51	4		20	37	2
465.39	C29H53				29	53	4		18	35	2	C18:0	16:1/14:0/14:0
467.41	C29H55				29	55	4		18	33	2	C18:1
521.46	C33H61				33	61	4		14	27	2	C14:0
519.44	C33H59				33	59	4		14	29	2
523.47	C33H63				33	63	4		14	25	2	C14:1
411.35	C25H47				25	47	4		22	41	2
493.43	C31H57				31	57	4		16	31	2	C16:0
491.41	C31H55				31	55	4		16	33	2
517.43	C33H57				33	57	4		14	31	2
547.48	C35H67				35	67	4		12	21	2	C12:1
549.48	C35H69				35	69	4		12	19	2	C12:2
575.51	C37H67				37	67	4		10	21	2
573.48	C37H65				37	65	4		10	23	2
599.51	C39H67				39	67	4		8	21	2
Fragments	E.C.	MS Peak intensity			C No	H No	O No	TAG(46:2)	C No	H No	O No	Fatty acyl	Potential TAG
								MS Peak height F1 [M+NH4]+	49	90	6		TAG(46:2)
495.44	C31H59				31	59	4		18	31	2	C18:2
439.38	C27H51				27	51	4		22	39	2
465.39	C29H53				29	53	4		20	37	2
467.41	C29H55				29	55	4		20	35	2
521.46	C33H61				33	61	4		16	29	2	C16:1	(16:1/12:0/18:1)
519.44	C33H59				33	59	4		16	31	2	C16:0
523.47	C33H63				33	63	4		16	27	2	C16:2
411.35	C25H47				25	47	4		24	43	2
493.43	C31H57				31	57	4		18	33	2	C18:1
491.41	C31H55				31	55	4		18	35	2	C18:0
517.43	C33H57				33	57	4		16	33	2
547.48	C35H67				35	67	4		14	23	2	C14:2
549.48	C35H69				35	69	4		14	21	2	C14:3
575.51	C37H67				37	67	4		12	23	2	C12:0
573.48	C37H65				37	65	4		12	25	2
599.51	C39H67				39	67	4		10	23	2
Fragments	E.C.	MS Peak intensity			C No	H No	O No	TAG(48:3)	C No	H No	O No	Fatty acyl	Potential TAG
								MS Peak height F1 [M+NH4]+	51	92	6		TAG(48:3)
495.44	C31H59				31	59	4		20	33	2
439.38	C27H51				27	51	4		24	41	2
465.39	C29H53				29	53	4		22	39	2
467.41	C29H55				29	55	4		22	37	2
521.46	C33H61				33	61	4		18	31	2	C18:2
519.44	C33H59				33	59	4		18	33	2	C18:1	(18:1/12:0/18:2)
523.47	C33H63				33	63	4		18	29	2	C18:3
411.35	C25H47				25	47	4		26	45	2
493.43	C31H57				31	57	4		20	35	2
491.41	C31H55				31	55	4		20	37	2
517.43	C33H57				33	57	4		18	35	2	C18:0
547.48	C35H67				35	67	4		16	25	2	C16:3
549.48	C35H69				35	69	4		16	23	2
575.51	C37H67				37	67	4		14	25	2	C14:1
573.48	C37H65				37	65	4		14	27	2	C14:0
599.51	C39H67				39	67	4		12	25	2
601.52	C39H69				39	69	4		12	23	2	C12:0
Fragments	E.C.	MS Peak intensity			C No	H No	O No	TAG(50:4)	C No	H No	O No	Fatty acyl	Potential TAG
								MS Peak height F1 [M+NH4]+	53	94	6		TAG(50:4)
495.44	C31H59				31	59	4		22	35	2
439.38	C27H51				27	51	4		26	43	2
465.39	C29H53				29	53	4		24	41	2	C24:
467.41	C29H55				29	55	4		24	39	2
521.46	C33H61				33	61	4		20	33	2	C20:3
519.44	C33H59				33	59	4		20	35	2	C20:2
523.47	C33H63				33	63	4		20	31	2
411.35	C25H47				25	47	4		28	47	2
493.43	C31H57				31	57	4		22	37	2
491.41	C31H55				31	55	4		22	39	2
517.43	C33H57				33	57	4		20	37	2
547.48	C35H67				35	67	4		18	27	2	C18:4
549.48	C35H69				35	69	4		18	25	2	C18:5
575.51	C37H67				37	67	4		16	27	2	C16:2	(16:2/14:0/20:2)
573.48	C37H65				37	65	4		16	29	2	C16:1	(14:1/16:1/20:2)	3.25
599.51	C39H67				39	67	4		14	27	2	C14:0
601.52	C39H69				39	69	4		14	25	2	C14:1
577.52	C37H69				37	69	4		16	25	2	C16:3
Fragments	E.C.	MS Peak intensity			C No	H No	O No	TAG(44:0)	C No	H No	O No	Fatty acyl	Potential TAG
								MS Peak height F1 [M+NH4]+	47	90	6		TAG(44:0)
495.44	C31H59				31	59	4		16	31	2	C16:0
439.38	C27H51				27	51	4		20	39	2	C20:0
465.39	C29H53				29	53	4		18	37	2
467.41	C29H55				29	55	4		18	35	2	C18:0
521.46	C33H61				33	61	4		14	29	2	C14:0	(16:0/14:0/14:0)
519.44	C33H59				33	59	4		14	31	2
523.47	C33H63				33	63	4		14	27	2	C14:1
411.35	C25H47				25	47	4		22	43	2
493.43	C31H57				31	57	4		16	33	2
491.41	C31H55				31	55	4		16	35	2
517.43	C33H57				33	57	4		14	33	2
547.48	C35H67				35	67	4		12	23	2	C12:0
549.48	C35H69				35	69	4		12	21	2
575.51	C37H67				37	67	4		10	23	2
573.48	C37H65				37	65	4		10	25	2
599.51	C39H67				39	67	4		8	23	2
601.52	C39H69				39	69	4		8	21	2
577.52	C37H69				37	69	4		10	21	2
Fragments	E.C.	MS Peak intensity			C No	H No	O No	TAG(56:6)	C No	H No	O No	Fatty acyl	Potential TAG
								MS Peak height F1 [M+NH4]+	59	102	6		TAG(56:6)
495.44	C31H59				31	59	4		28	43	2
439.38	C27H51				27	51	4		32	51	2
465.39	C29H53				29	53	4		30	49	2
467.41	C29H55				29	55	4		30	47	2
521.46	C33H61				33	61	4		26	41	2
519.44	C33H59				33	59	4		26	43	2
523.47	C33H63				33	63	4		26	39	2
411.35	C25H47				25	47	4		34	55	2
493.43	C31H57				31	57	4		28	45	2
491.41	C31H55				31	55	4		28	47	2
517.43	C33H57				33	57	4		26	45	2
547.48	C35H67				35	67	4		24	35	2
549.48	C35H69				35	69	4		24	33	2
575.51	C37H67				37	67	4		22	35	2	C22:4
573.48	C37H65				37	65	4		22	37	2	C22:3
599.51	C39H67				39	67	4		20	35	2	C20:2
601.52	C39H69				39	69	4		20	33	2	C20:3
577.52	C37H69				37	69	4		22	33	2	C22:5
603.53	C39H71				39	71	4		20	31	2	C20:4	(20:4/18:1/18:1)
625.52	C41H69				41	69	4		18	33	2	C18:1
Fragments	E.C.	MS Peak intensity			C No	H No	O No	TAG(56:5)	C No	H No	O No	Fatty acyl	Potential TAG
								MS Peak height F1 [M+NH4]+	59	104	6		TAG(56:5)
575.51	C37H67				37	67	4		22	37	2	C22:3
573.48	C37H65				37	65	4		22	39	2	C22:2
599.51	C39H67				39	67	4		20	37	2	C20:1
601.52	C39H69				39	69	4		20	35	2	C20:2
577.52	C37H69				37	69	4		22	35	2	C22:4
603.53	C39H71				39	71	4		20	33	2	C20:3	(20:2/18:2/18:1)
625.52	C41H69				41	69	4		18	35	2	C18:0
627.54	C41H71				41	71	4		18	33	2	C18:1
629.56	C41H73				41	73	4		18	31	2	C18:2
563.5	C36H67				36	67	4		23	37	2
605.54	C39H73				39	73	4		20	31	2	C20:4
Fragments	E.C.	MS Peak intensity			C No	H No	O No	TAG(58:4)	C No	H No	O No	Fatty acyl	Potential TAG
								MS Peak height F1 [M+NH4]+	61	106	6		TAG(58:4)
575.51	C37H67				37	67	4		24	39	2	C24:4
573.48	C37H65				37	65	4		24	41	2	C24:3
599.51	C39H67				39	67	4		22	39	2	C22:2
601.52	C39H69				39	69	4		22	37	2	C22:3
577.52	C37H69				37	69	4		24	37	2	C24:5
603.53	C39H71				39	71	4		22	35	2	C22:4
625.52	C41H69				41	69	4		20	37	2	C20:1
627.54	C41H71				41	71	4		20	35	2	C20:2	(20:2/20:1/18:1)
629.56	C41H73				41	73	4		20	33	2	C20:3
563.5	C36H67				36	67	4		25	39	2
605.54	C39H73				39	73	4		22	33	2	C22:5
653.55	C43H73				43	73	4		18	33	2	C18:1
Fragments	E.C.	MS Peak intensity			C No	H No	O No	TAG(48:0)	C No	H No	O No	Fatty acyl	Potential TAG
								MS Peak height F1 [M+NH4]+	51	98	6		TAG(48:0)
495.44	C31H59				31	59	4		20	39	2	C20:0
439.38	C27H51				27	51	4		24	47	2	C24:0
465.39	C29H53				29	53	4		22	45	2
467.41	C29H55				29	55	4		22	43	2	C22:0
521.46	C33H61				33	61	4		18	37	2
519.44	C33H59				33	59	4		18	39	2
523.47	C33H63				33	63	4		18	35	2	C18:0
411.35	C25H47				25	47	4		26	51	2
493.43	C31H57				31	57	4		20	41	2
491.41	C31H55				31	55	4		20	43	2
517.43	C33H57				33	57	4		18	41	2
547.48	C35H67				35	67	4		16	31	2	C16:0	(18:0/16:0/14:0)/(14:0/20:0/14:0)
549.48	C35H69				35	69	4		16	29	2	C16:1
575.51	C37H67				37	67	4		14	31	2
573.48	C37H65				37	65	4		14	33	2
599.51	C39H67				39	67	4		12	31	2
551.5	C35H71				35	71	4		16	27	2	C16:2
577.52	C37H69				37	69	4		14	29	2
579.53	C37H71				37	71	4		14	27	2	C14:0
601.52	C39H69				39	69	4		12	29	2
603.53	C39H71				39	71	4		12	27	2
Fragments	E.C.	MS Peak intensity			C No	H No	O No	TAG(51:1)	C No	H No	O No	Fatty acyl	Potential TAG
								MS Peak height F1 [M+NH4]+	54	102	6		TAG(51:1)
551.5	C35H71				35	71	4		19	31	2	C19:3
577.52	C37H69				37	69	4		17	33	2	C17:0
579.53	C37H71				37	71	4		17	31	2	C17:1
601.52	C39H69				39	69	4		15	33	2		(18:1/17:0/16:0)
603.53	C39H71				39	71	4		15	31	2
591.53	C38H71				38	71	4		16	31	2	C16:0
565.52	C36H69				36	69	4		18	33	2	C18:1
Fragments	E.C.	MS Peak intensity			C No	H No	O No	TAG(53:2)	C No	H No	O No	Fatty acyl	Potential TAG
								MS Peak height F1 [M+NH4]+	56	104	6		TAG(53:2)
551.5	C35H71				35	71	4		21	33	2	C21:4
577.52	C37H69				37	69	4		19	35	2	C19:1
579.53	C37H71				37	71	4		19	33	2	C19:2
601.52	C39H69				39	69	4		17	35	2
603.53	C39H71				39	71	4		17	33	2	C17:0	(18:1/17:0/18:1)
591.53	C38H71				38	71	4		18	33	2	C18:1
565.52	C36H69				36	69	4		20	35	2	C20:2
Fragments	E.C.	MS Peak intensity			C No	H No	O No	TAG(55:3)	C No	H No	O No	Fatty acyl	Potential TAG
								MS Peak height F1 [M+NH4]+	58	106	6		TAG(55:3)
551.5	C35H71				35	71	4		23	35	2	C23:5
577.52	C37H69				37	69	4		21	37	2	C21:2
579.53	C37H71				37	71	4		21	35	2	C21:3
601.52	C39H69				39	69	4		19	37	2	C19:0	?
603.53	C39H71				39	71	4		19	35	2	C19:1
591.53	C38H71				38	71	4		20	35	2	C20:2
565.52	C36H69				36	69	4		22	37	2	C22:3
Fragments	E.C.	MS Peak intensity			C No	H No	O No	TAG(51:0)	C No	H No	O No	Fatty acyl	Potential TAG
								MS Peak height F1 [M+NH4]+	54	104	6		TAG(51:0)
551.5	C35H71				35	71	4		19	33	2	C19:2
577.52	C37H69				37	69	4		17	35	2
579.53	C37H71				37	71	4		17	33	2	C17:0	(17:0/17:0/17:0)
601.52	C39H69				39	69	4		15	35	2		Coincide Rt con std
603.53	C39H71				39	71	4		15	33	2
591.53	C38H71				38	71	4		16	33	2
565.52	C36H69				36	69	4		18	35	2	C18:0
Fragments	E.C.	MS Peak intensity			C No	H No	O No	TAG(53:1)	C No	H No	O No	Fatty acyl	Potential TAG
								MS Peak height F1 [M+NH4]+	56	106	6		TAG(51:0)
551.5	C35H71				35	71	4		21	35	2	C21:3)
577.52	C37H69				37	69	4		19	37	2	C19:0
579.53	C37H71				37	71	4		19	35	2	C19:1
601.52	C39H69				39	69	4		17	37	2
603.53	C39H71				39	71	4		17	35	2
591.53	C38H71				38	71	4		18	35	2	C18:0	(18:1/17:0/18:0)
565.52	C36H69				36	69	4		20	37	2	C20:1
593.55	C38H73				38	73	4		18	33	2	C18:1
605.54	C39H73				39	73	4		17	33	2	C17:0
Fragments	E.C.	MS Peak intensity			C No	H No	O No	TAG(55:2)	C No	H No	O No	Fatty acyl	Potential TAG
								MS Peak height F1 [M+NH4]+	58	108	6		TAG(55:2)
551.5	C35H71				35	71	4		23	37	2	C23:4
577.52	C37H69				37	69	4		21	39	2	C21:1
579.53	C37H71				37	71	4		21	37	2	C21:2
601.52	C39H69				39	69	4		19	39	2
603.53	C39H71				39	71	4		19	37	2	C19:0
591.53	C38H71				38	71	4		20	37	2	C20:1
565.52	C36H69				36	69	4		22	39	2	C22:2
593.55	C38H73				38	73	4		20	35	2	C20:2
605.54	C39H73				39	73	4		19	35	2	C19:1
619.57	C40H75				40	75	4		18	33	2	C18:1	(18:1/18:0/19:1)
Fragments	E.C.	MS Peak intensity			C No	H No	O No	TAG(56:2)	C No	H No	O No	Fatty acyl	Potential TAG
								MS Peak height F1 [M+NH4]+	59	110	6		TAG(56:2)
579.53	C37H71				37	71	4		22	39	2	C22:2
591.53	C38H71				38	71	4		21	39	2	C21:1
605.54	C39H73				39	73	4		20	37	2	C20:1
607.56	C39H75				39	75	4		20	35	2	C20:2
633.58	C41H77				41	77	4		18	33	2	C18:1	(18:1/18:0/20:1)
631.57	C41H75				41	75	4		18	35	2	C18:0
Fragments	E.C.	MS Peak intensity			C No	H No	O No	TAG(54:1)	C No	H No	O No	Fatty acyl	Potential TAG
								MS Peak height F1 [M+NH4]+	57	108	6		TAG(54:1)
579.53	C37H71				37	71	4		20	37	2	C20:1	(20:1/16:0/18:0)
591.53	C38H71				38	71	4		19	37	2	C19:0
605.54	C39H73				39	73	4		18	35	2	C18:0	(18:1/18:0/18:0)/(20:1/16:0/18:0)
607.56	C39H75				39	75	4		18	33	2	C18:1	(18:1/18:0/18:0)
633.58	C41H77				41	77	4		16	31	2	C16:0
631.57	C41H75				41	75	4		16	33	2
Fragments	E.C.	MS Peak intensity			C No	H No	O No	TAG(52:0)	C No	H No	O No	Fatty acyl	Potential TAG
								MS Peak height F1 [M+NH4]+	55	106	6		TAG(52:0)
579.53	C37H71				37	71	4		18	35	2	C18:0	(18:0/18:0/16:0)
591.53	C38H71				38	71	4		17	35	2
605.54	C39H73				39	73	4		16	33	2
607.56	C39H75				39	75	4		16	31	2	C16:0
633.58	C41H77				41	77	4		14	29	2
631.57	C41H75				41	75	4		14	31	2
Fragments	E.C.	MS Peak intensity			C No	H No	O No	TAG(55:3)	C No	H No	O No	Fatty acyl	Potential TAG
								MS Peak height F1 [M+NH4]+	58	106	6		TAG(55:3)
579.53	C37H71				37	71	4		21	35	2	C21:3
591.53	C38H71				38	71	4		20	35	2	C20:2
605.54	C39H73				39	73	4		19	33	2	C19:2
607.56	C39H75				39	75	4		19	31	2	C19:3
633.58	C41H77				41	77	4		17	29	2	C17:2
631.57	C41H75				41	75	4		17	31	2	C17:1
577.52	C37H69				37	69	4		21	37	2	C21:2
603.54	C39H71				39	71	4		19	35	2	C19:1	(19:1/17:1/19:1)
551.51	C35H67				35	67	4		23	39	2	C23:3
565.52	C36H69				36	69	4		22	37	2	C22:3
